# Supplementary material for: Identifying genes associated with invasive disease in S. pneumoniae by applying a machine learning approach to whole genome sequence typing data
Source: Sci Rep. 2019 Mar 11;9:4049. doi: 10.1038/s41598-019-40346-7 (PMC6411942; doi:10.1038/s41598-019-40346-7)
Supplement: Supplementary file 2 — SI Table S1 [file 41598_2019_40346_MOESM2_ESM.xlsx]

## Sheet: Dataset
Dataset	BigSDB ID	Isolate	Country	Year	Serotype	Diagnosis	ENA_accession
Invasive	25275	VICE0148	Iceland	2009	6B	bacteraemia	ERR388810
	25292	VICE0238	Iceland	2011	6A	bacteraemia	ERR388909
	25317	VICE0147	Iceland	2009	6B	bacteraemia	ERR388809
	25476	9612+28032	Iceland	1996	6E	bacteraemia	ERR107493
	25490	9703+24150	Iceland	1997	6E	bacteraemia	ERR107496
	25491	9705+05087	Iceland	1997	6E	bacteraemia	ERR107497
	25499	9807+09096	Iceland	1998	6E	bacteraemia	ERR107507
	25500	ICE11	Iceland	1998	6A	bacteraemia	ERR025270
	25525	0101+26271	Iceland	2001	6E	bacteraemia	ERR107531
	25534	0205+05018	Iceland	2002	6E	bacteraemia	ERR107541
	25556	VICE0140	Iceland	2009	6B	bacteraemia	ERR388853
	25557	VICE0153	Iceland	2009	6A	bacteraemia	ERR388858
	25558	VICE0133	Iceland	2009	6A	bacteraemia	ERR388804
	25579	VICE0201	Iceland	2010	6B	bacteraemia	ERR470259
	25580	VICE0189	Iceland	2010	6B	bacteraemia	ERR388820
	25600	VICE0212	Iceland	2011	6C	bacteraemia	ERR388895
	25601	VICE0219	Iceland	2011	6A	bacteraemia	ERR388901
	25608	VICE0258	Iceland	2012	6A	bacteraemia	ERR388920
	25609	VICE0239	Iceland	2012	6A	bacteraemia	ERR388910
	25610	VICE0254	Iceland	2012	6A	bacteraemia	ERR388919
	25628	VICE0268	Iceland	2013	6B	bacteraemia	ERR540451
	25629	VICE0272	Iceland	2013	6A	bacteraemia	ERR540452
	25635	VICE0846	Iceland	2014	6C	bacteraemia	ERR470310
	25642	LMG3367	Peru	2009	6E	bacteraemia	ERR051968
	25673	SA66	South Africa	1985	6E	bacteraemia	ERR163201
	25674	SA59	South Africa	1985	6A	bacteraemia	ERR163194
	25681	S.Africa6B-8	South Africa	1990	6E	bacteraemia	ERR163138
	26106	USA39	USA	1990	6E	bacteraemia	ERR163226
	26108	CDC1873-00	USA	1999	6A	bacteraemia	N/D
	26109	GA17328	USA	2000	6A	bacteraemia	N/D
	26111	GA17971	USA	2001	6A	bacteraemia	N/D
	26153	GA19077	USA	2002	6A	bacteraemia	N/D
	26155	GA41437	USA	2004	6A	bacteraemia	N/D
	26156	GA41538	USA	2004	6E	bacteraemia	N/D
	26186	USA22	USA	2005	6C	bacteraemia	ERR028719
	26187	GA47033	USA	2005	6C	bacteraemia	N/D
	26188	LMG90	USA	2006	6E	bacteraemia	ERR051799
	26193	GA52306	USA	2007	6C	bacteraemia	N/D
	29698	11 CMN	Mexico	1995	N/D	bacteraemia	ERR024263
	29709	11919_PMEN1	Spain	N/D	23F	bacteraemia	ERR024215
	29726	1392-96	Denmark	1996	23F	bacteraemia	ERR016727
	29727	1437-96	Denmark	1996	23F	bacteraemia	ERR016725
	29739	2311_PMEN1	USA	1998	23F	bacteraemia	ERR023452
	29740	2321_PMEN1	USA	1998	23F	bacteraemia	ERR019730
	29751	2615_PMEN1	USA	2006	19A	bacteraemia	ERR019731
	29753	2699_PMEN1	USA	2006	19A	bacteraemia	ERR016859
	29754	277_PMEN1	Germany	1998	23F	bacteraemia	ERR016838
	29758	2PN05348	UK	2002	23F	bacteraemia	ERR023440
	29763	3350_PMEN1	USA	2007	19A	bacteraemia	ERR016852
	29764	3355_PMEN1	USA	2007	19A	bacteraemia	ERR016681
	29767	35 CMN	Mexico	1995	23F	bacteraemia	ERR024253
	29769	36 CMN	Mexico	1995	23F	bacteraemia	ERR024254
	29773	3848_PMEN1	Germany	1993	23F	bacteraemia	ERR016839
	29776	3PN00133	UK	2003	23F	bacteraemia	ERR023443
	29777	3PN00734	UK	2003	23F	bacteraemia	ERR023422
	29778	3PN01287	UK	2003	23F	bacteraemia	ERR023445
	29790	76 HIM	Mexico	1995	23F	bacteraemia	ERR024255
	29797	902_PMEN1	Germany	2001	23F	bacteraemia	ERR016840
	29820	H035220198	UK	2003	23F	bacteraemia	ERR023449
	29821	H050300113	UK	2005	23F	bacteraemia	ERR023451
	29822	H07528053101	UK	2007	19F	bacteraemia	ERR023454
	29823	H08016017901	UK	2007	3	bacteraemia	ERR023433
	29827	PMEN1_4605	Germany	1995	23F	bacteraemia	ERR016744
	29832	SA1_PMEN1	South Africa	2001	23F	bacteraemia	ERR016747
	29833	SA10_PMEN1	South Africa	2002	23F	bacteraemia	ERR016750
	29835	SA106_PMEN1	South Africa	2006	23F	bacteraemia	ERR016800
	29836	SA12_PMEN1	South Africa	2002	23F	bacteraemia	ERR016758
	29837	SA140_PMEN1	South Africa	1996	23F	bacteraemia	ERR016813
	29841	SA147_PMEN1	South Africa	1996	23F	bacteraemia	ERR016832
	29842	SA148_PMEN1	South Africa	1990	23F	bacteraemia	ERR016831
	29843	SA149_PMEN1	South Africa	1995	23F	bacteraemia	ERR016830
	29844	SA150_PMEN1	South Africa	1990	23F	bacteraemia	ERR016829
	29845	SA151_PMEN1	South Africa	1989	23F	bacteraemia	ERR016828
	29846	SA152_PMEN1	South Africa	1991	23F	bacteraemia	ERR016826
	29847	SA153_PMEN1	South Africa	1996	23F	bacteraemia	ERR016836
	29851	SA21_PMEN1	South Africa	2003	23F	bacteraemia	ERR016765
	29852	SA23_PMEN1	South Africa	2003	23F	bacteraemia	ERR016761
	29856	SA3_PMEN1	South Africa	2001	23F	bacteraemia	ERR016757
	29859	SA4_PMEN1	South Africa	2001	23F	bacteraemia	ERR016756
	29860	SA5_PMEN1	South Africa	2001	23F	bacteraemia	ERR016755
	29861	SA57_PMEN1	South Africa	2005	23F	bacteraemia	ERR016794
	29866	SA8_PMEN1	South Africa	2002	23F	bacteraemia	ERR016752
	29867	SA9_PMEN1	South Africa	2002	23F	bacteraemia	ERR016751
	29868	SB12	Vietnam	1997	23F	bacteraemia	ERR019702
	29870	SB2	Vietnam	1998	23F	bacteraemia	ERR019705
	29872	SB33	Vietnam	1997	23F	bacteraemia	ERR016639
	29873	SB35	Vietnam	1997	23F	bacteraemia	ERR016635
	29874	SB36	Vietnam	1997	23F	bacteraemia	ERR016640
	29875	SB50	Vietnam	1999	23F	bacteraemia	ERR016641
	29892	X-8	USA	1998	23F	bacteraemia	ERR024247
	30344	5737_1_3	Canada	1996	NT	bacteraemia	ERR097235
	30354	5737_2_5	Canada	2010	NT	bacteraemia	ERR097249
	30405	5750_2_6	Mongolia	2004	NT	bacteraemia	ERR097319
	30406	5750_2_7	Nepal	2006	NT	bacteraemia	ERR097320
	30432	5756_7_10	USA	2001	NT	bacteraemia	ERR097347
	30452	6378-99	USA	1999	19F	bacteraemia	ERR051858
	30461	6930_7_11	USA	1995	NT	bacteraemia	ERR097426
	30474	8312-05	USA	2005	19A	bacteraemia	ERR051877
	30476	BHN035	Spain	N/D	3	bacteraemia	ERR026232
	30477	BHN037	Sweden	N/D	3	bacteraemia	ERR025297
	30478	BHN167	Sweden	N/D	3	bacteraemia	ERR025298
	30479	BHN341	Sweden	2001	3	bacteraemia	ERR025283
	30480	BHN369	Sweden	2000	3	bacteraemia	ERR025301
	30481	BHN383	Sweden	2001	3	bacteraemia	ERR025302
	30482	BHN413	USA	1993	3	bacteraemia	ERR026215
	30483	BHN570	USA	1994	3	bacteraemia	ERR026216
	30484	BHN571	USA	1995	3	bacteraemia	ERR026217
	30485	BHN572	USA	1994	3	bacteraemia	ERR026218
	30486	BHN573	USA	1994	3	bacteraemia	ERR026219
	30487	BHN574	USA	1995	3	bacteraemia	ERR026220
	30488	BHN575	Sweden	1994	3	bacteraemia	ERR026222
	30489	BHN577	Sweden	1995	3	bacteraemia	ERR026213
	30490	BHN578	Sweden	N/D	3	bacteraemia	ERR026214
	30491	BHN579	Sweden	N/D	3	bacteraemia	ERR026224
	30492	BHN580	Sweden	N/D	3	bacteraemia	ERR026228
	30493	BHN582	UK	N/D	3	bacteraemia	ERR026230
	30494	BHN583	Sweden	1995	3	bacteraemia	ERR026231
	30495	BHN584	Spain	N/D	3	bacteraemia	ERR026233
	30524	BHN616	Sweden	N/D	3	bacteraemia	ERR025293
	30525	BHN621	Sweden	1998	3	bacteraemia	ERR025303
	30526	BHN622	Sweden	1999	3	bacteraemia	ERR025304
	30527	BHN623	Sweden	1999	3	bacteraemia	ERR025294
	30528	BHN624	Sweden	1999	3	bacteraemia	ERR025295
	30529	BHN625	Sweden	1999	3	bacteraemia	ERR025296
	30530	BHN626	Sweden	1999	3	bacteraemia	ERR025306
	30531	BHN628	Sweden	2000	3	bacteraemia	ERR025309
	30532	BHN629	Sweden	2000	3	bacteraemia	ERR025310
	30533	BHN630	Sweden	2000	3	bacteraemia	ERR025311
	30534	BHN631	Sweden	2000	3	bacteraemia	ERR025312
	30535	BHN632	Sweden	1998	3	bacteraemia	ERR025313
	30536	BHN633	Sweden	2000	3	bacteraemia	ERR025314
	30537	BHN636	Sweden	2001	3	bacteraemia	ERR025315
	30538	BHN637	Sweden	2001	3	bacteraemia	ERR025316
	30539	BHN638	Sweden	1998	3	bacteraemia	ERR025307
	30540	BHN640	Sweden	1998	3	bacteraemia	ERR025308
	30541	BHN642	Sweden	1998	3	bacteraemia	ERR025318
	30542	BHN643	Sweden	1998	3	bacteraemia	ERR025321
	30543	BHN644	Sweden	2000	3	bacteraemia	ERR025322
	30544	BHN645	Sweden	2001	3	bacteraemia	ERR025323
	30545	BHN646	Sweden	2001	3	bacteraemia	ERR025324
	30556	K01_01237	South Korea	2001	19F	bacteraemia	ERR029281
	30575	LMG87	USA	2006	19F	bacteraemia	ERR051798
	30577	LMG95	USA	2005	19A	bacteraemia	ERR051801
	30581	M01_9995	Malaysia	1999	19F	bacteraemia	ERR028818
	30620	Tw01_0057	China	2000	19F	bacteraemia	ERR028806
	30621	Tw01_0059	China	2000	19F	bacteraemia	ERR028807
	30624	V01_99112	Vietnam	1999	19F	bacteraemia	ERR028819
	32736	SA147	South Africa	1996	23F	bacteraemia	ERR016832
	32747	2321	USA	1998	23F	bacteraemia	ERR019730
	32749	4114	Germany	1994	23F	bacteraemia	ERR016734
	32752	6039	Germany	2000	23F	bacteraemia	ERR016739
	32757	2167	USA	2002	23F	bacteraemia	ERR023460
	32769	3848	Germany	1993	23F	bacteraemia	ERR016839
	32771	902	Germany	2001	23F	bacteraemia	ERR016840
	32787	6025	Germany	2000	23F	bacteraemia	ERR016740
	32788	SA106	South Africa	2006	23F	bacteraemia	ERR016800
	32790	SA140	South Africa	1996	23F	bacteraemia	ERR016813
	32791	277	Germany	1998	23F	bacteraemia	ERR016838
	32808	ERR222993	Bangladesh	N/D	1	bacteraemia	ERR222993
	32831	SA29	South Africa	2004	23F	bacteraemia	ERR016782
	32832	SA152	South Africa	1991	23F	bacteraemia	ERR016826
	32833	SA153	South Africa	1996	23F	bacteraemia	ERR016836
	32871	ERR222991	Bangladesh	N/D	1	bacteraemia	ERR222991
	32872	ERR222994	Bangladesh	N/D	1	bacteraemia	ERR222994
	32899	SA2	South Africa	2001	23F	bacteraemia	ERR023228
	32928	ERR222992	Bangladesh	N/D	1	bacteraemia	ERR222992
	32929	ERR222995	Bangladesh	N/D	1	bacteraemia	ERR222995
	32930	ERR222999	Qatar	N/D	1	bacteraemia	ERR222999
	32993	11919	Spain	N/D	23F	bacteraemia	ERR024215
	33035	ERR222990	Bangladesh	N/D	1	bacteraemia	ERR222990
	33036	ERR222996	Bangladesh	N/D	1	bacteraemia	ERR222996
	33037	ERR223002	Qatar	N/D	1	bacteraemia	ERR223002
	33078	VICE0199	Iceland	2010	18C	bacteraemia	ERR388888
	33079	VICE0200	Iceland	2010	19A	bacteraemia	ERR388889
	33080	VICE0217	Iceland	2011	19A	bacteraemia	ERR388900
	33081	VICE0227	Iceland	2011	19A	bacteraemia	ERR388904
	33082	VICE0228	Iceland	2011	33F	bacteraemia	ERR388905
	33083	VICE0236	Iceland	2011	N/D	bacteraemia	ERR388908
	33084	VICE0242	Iceland	2012	14	bacteraemia	ERR388912
	33085	VICE0244	Iceland	2012	1	bacteraemia	ERR388913
	33086	VICE0270	Iceland	2013	23F	bacteraemia	ERR388924
	33087	VICE0273	Iceland	2013	23A	bacteraemia	ERR388925
	33088	VICE0274	Iceland	2013	7F	bacteraemia	ERR388926
	33089	VICE0275	Iceland	2013	9N	bacteraemia	ERR388927
	33090	VICE0240	Iceland	2012	35B	bacteraemia	ERR388911
	33091	VICE0191	Iceland	2010	7F	bacteraemia	ERR388881
	33092	VICE0213	Iceland	2011	3	bacteraemia	ERR388896
	33093	VICE0265	Iceland	2012	22F	bacteraemia	ERR388923
	33094	VICE0208	Iceland	2011	19F	bacteraemia	ERR388891
	33095	VICE0190	Iceland	2010	N/D	bacteraemia	ERR388880
	33096	VICE0216	Iceland	2011	22F	bacteraemia	ERR388899
	33098	VICE0246a	Iceland	2012	1	bacteraemia	ERR388914
	33099	VICE0247	Iceland	2012	23F	bacteraemia	ERR388916
	33100	VICE0215	Iceland	2011	N/D	bacteraemia	ERR388898
	33101	VICE0210	Iceland	2011	19A	bacteraemia	ERR388893
	33107	VICE0132	Iceland	2009	9N	bacteraemia	ERR388848
	33108	VICE0134	Iceland	2009	33F	bacteraemia	ERR388849
	33109	VICE0141	Iceland	2009	9V	bacteraemia	ERR388854
	33110	VICE0144	Iceland	2009	23F	bacteraemia	ERR388855
	33112	VICE0157	Iceland	2009	9V	bacteraemia	ERR388860
	33113	VICE0158	Iceland	2009	19A	bacteraemia	ERR388861
	33114	VICE0161	Iceland	2009	7F	bacteraemia	ERR388863
	33115	VICE0162	Iceland	2009	9V	bacteraemia	ERR388864
	33116	VICE0163	Iceland	2009	9V	bacteraemia	ERR388865
	33117	VICE0170	Iceland	2010	19A	bacteraemia	ERR388869
	33118	VICE0175	Iceland	2010	9N	bacteraemia	ERR388870
	33120	VICE0180	Iceland	2010	3	bacteraemia	ERR388873
	33121	VICE0184	Iceland	2010	19A	bacteraemia	ERR388875
	33122	VICE0185	Iceland	2010	7F	bacteraemia	ERR388876
	33123	VICE0186	Iceland	2010	22F	bacteraemia	ERR388877
	33124	VICE0187	Iceland	2010	33F	bacteraemia	ERR388878
	33125	VICE0192	Iceland	2010	14	bacteraemia	ERR388882
	33126	VICE0193	Iceland	2010	19F	bacteraemia	ERR388883
	33127	VICE0197	Iceland	2010	14	bacteraemia	ERR388886
	33147	VICE0480	Iceland	2013	15A	bacteraemia	ERR470251
	33149	VICE0231	Iceland	2011	7F	bacteraemia	ERR470260
	33223	VICE0481	Iceland	2013	22F	bacteraemia	ERR470252
	33272	VICE0222	Iceland	2011	19F	bacteraemia	ERR449721
	33454	VICE0251	Iceland	2012	23A	bacteraemia	ERR470148
	33495	VICE0149	Iceland	2009	N/D	bacteraemia	ERR388856
	33496	VICE0179	Iceland	2010	3	bacteraemia	ERR388872
	33497	VICE0207	Iceland	2011	22F	bacteraemia	ERR388890
	33498	VICE0214	Iceland	2011	19A	bacteraemia	ERR388897
	33499	VICE0260	Iceland	2012	23F	bacteraemia	ERR388921
	33500	VICE0264	Iceland	2012	22F	bacteraemia	ERR388922
	33540	VICE0845	Iceland	2013	23B	bacteraemia	ERR470309
	33602	VICE0152	Iceland	2009	19A	bacteraemia	ERR388857
	33603	VICE0209	Iceland	2011	23A	bacteraemia	ERR388892
	33622	VICE0232	Iceland	2011	3	bacteraemia	ERR540444
	33623	VICE0243	Iceland	2012	22F	bacteraemia	ERR540445
	33624	VICE0255	Iceland	2012	23F	bacteraemia	ERR540446
	33625	VICE0257	Iceland	2012	3	bacteraemia	ERR540447
	33626	VICE0262	Iceland	2012	11E	bacteraemia	ERR540448
	33627	VICE0267	Iceland	2013	19F	bacteraemia	ERR540450
	33628	VICE0277	Iceland	2013	22F	bacteraemia	ERR540453
	33629	VICE0279	Iceland	2013	19A	bacteraemia	ERR540454
	33799	ERR223003	Qatar	N/D	1	bacteraemia	ERR223003
	34209	VICE0194	Iceland	2010	1	bacteraemia	ERR388884
	34212	VICE0173	Iceland	2010	9V	bacteraemia	ERR540442
	34255	VICE1514	Iceland	2014	9V	bacteraemia	ERR697247
	34272	VICE0137	Iceland	2009	N/D	bacteraemia	ERR388852
	34273	VICE0165	Iceland	2009	7F	bacteraemia	ERR388866
	34274	VICE0167	Iceland	2009	9V	bacteraemia	ERR388868
	34275	VICE0195	Iceland	2010	18C	bacteraemia	ERR388885
	34395	VICE0135	Iceland	2009	N/D	bacteraemia	ERR388850
	34396	VICE0136	Iceland	2009	9N	bacteraemia	ERR388851
	34397	VICE0160	Iceland	2009	9V	bacteraemia	ERR388862
	34398	VICE0211	Iceland	2011	7F	bacteraemia	ERR388894
	34420	VICE1512	Iceland	2014	15A	bacteraemia	ERR697245
	34421	VICE1516	Iceland	2014	11A	bacteraemia	ERR697249
	34459	VICE1511	Iceland	2014	9N	bacteraemia	ERR697244
	34466	VICE0146	Iceland	2009	14	bacteraemia	ERR540439
	34477	VICE0166	Iceland	2009	35B	bacteraemia	ERR470147
	34485	VICE0150	Iceland	2009	14	bacteraemia	ERR540440
	34518	VICE0151	Iceland	2009	1	bacteraemia	ERR540441
	34521	VICE0218	Iceland	2011	33F	bacteraemia	ERR690858
	34522	VICE0249	Iceland	2012	23F	bacteraemia	ERR690860
	34523	VICE0253	Iceland	2012	23F	bacteraemia	ERR690862
	34524	VICE0259	Iceland	2012	11A	bacteraemia	ERR690863
	34525	VICE0278	Iceland	2013	19A	bacteraemia	ERR690865
	34539	VICE0233	Iceland	2011	N/D	bacteraemia	ERR690859
	34555	VICE0178	Iceland	2010	3	bacteraemia	ERR388818
	34556	VICE0196	Iceland	2010	35B	bacteraemia	ERR388821
	34557	VICE0224	Iceland	2011	15B/C	bacteraemia	ERR388824
	34558	VICE0241	Iceland	2012	14	bacteraemia	ERR388827
	34559	VICE0245	Iceland	2012	22F	bacteraemia	ERR388828
	34561	VICE0139	Iceland	2009	14	bacteraemia	ERR690857
	34570	VICE0138	Iceland	2009	7F	bacteraemia	ERR388805
	34571	VICE0142	Iceland	2009	9V	bacteraemia	ERR388806
	34572	VICE0143	Iceland	2009	19A	bacteraemia	ERR388807
	34573	VICE0145	Iceland	2009	14	bacteraemia	ERR388808
	34574	VICE0154	Iceland	2009	23F	bacteraemia	ERR388811
	34575	VICE0159	Iceland	2009	19A	bacteraemia	ERR388813
	34576	VICE0164	Iceland	2009	7F	bacteraemia	ERR388814
	34577	VICE0169	Iceland	2010	19F	bacteraemia	ERR388815
	34578	VICE0172	Iceland	2010	N/D	bacteraemia	ERR388816
	34579	VICE0177	Iceland	2010	7F	bacteraemia	ERR388817
	34580	VICE0181	Iceland	2010	11B	bacteraemia	ERR388819
	34581	VICE0223	Iceland	2011	33F	bacteraemia	ERR388823
	34582	VICE0226	Iceland	2011	19A	bacteraemia	ERR388825
	34583	VICE0235	Iceland	2011	14	bacteraemia	ERR388826
	34584	VICE0256	Iceland	2012	1	bacteraemia	ERR388829
	34588	VICE0261	Iceland	2012	15B/C	bacteraemia	ERR388830
	35807	2231	USA	1998	23F	bacteraemia	ERR019728
	35808	SA10	South Africa	2002	23F	bacteraemia	ERR016750
	35809	SA23	South Africa	2003	23F	bacteraemia	ERR016761
	35811	SA6	South Africa	2001	23F	bacteraemia	ERR016754
	35840	ICE22	Iceland	1993	7F	bacteraemia	N/D
	35841	ICE23	Iceland	1993	7F	bacteraemia	N/D
	35842	ICE46	Iceland	2003	14	bacteraemia	N/D
	35844	ICE594	Iceland	2005	14	bacteraemia	N/D
	35845	ICE13	Iceland	1998	N/D	bacteraemia	N/D
	35846	ICE50	Iceland	2003	N/D	bacteraemia	N/D
	35848	Ala317	USA	2001	N/D	bacteraemia	N/D
	35850	Ala289	USA	2002	14	bacteraemia	N/D
	35851	Ala292	USA	1998	14	bacteraemia	N/D
	35852	USA2	USA	1999	18C	bacteraemia	N/D
	35853	USA6	USA	1999	14	bacteraemia	N/D
	35854	USA8	USA	2001	9N	bacteraemia	N/D
	35855	USA9	Brazil	1999	N/D	bacteraemia	N/D
	35859	Spain23F-1	Spain	1984	23F	bacteraemia	N/D
	35870	Sweden1-27	Sweden	1992	1	bacteraemia	N/D
	35871	Sweden1-28	Sweden	1997	1	bacteraemia	N/D
	35877	CDC1087-00	USA	1999	7F	bacteraemia	N/D
	35878	CDC3059-06	USA	2005	19A	bacteraemia	N/D
	35882	SPnINV104B	UK	1998	1	bacteraemia	N/D
	35883	SPnINV200	UK	1995	N/D	bacteraemia	N/D
	35909	SA47	South Africa	1979	19A	bacteraemia	N/D
	35910	SA48	South Africa	1979	19A	bacteraemia	N/D
	35912	SA60	South Africa	1985	19A	bacteraemia	N/D
	35913	SA61	South Africa	1985	19A	bacteraemia	N/D
	35920	SA79	South Africa	1989	19A	bacteraemia	N/D
	35935	Sp99_4038	UK	1999	3	bacteraemia	N/D
	35941	Canada MDR_19F	Canada	2001	19F	bacteraemia	N/D
	35942	GA04375	USA	1995	19F	bacteraemia	N/D
	35943	GA08780	USA	1997	9V	bacteraemia	N/D
	35944	GA11184	USA	1999	19F	bacteraemia	N/D
	35945	GA11426	USA	1999	19A	bacteraemia	N/D
	35946	GA11663	USA	1999	19F	bacteraemia	N/D
	35947	GA13338	USA	1999	N/D	bacteraemia	N/D
	35948	GA13455	USA	1999	19F	bacteraemia	N/D
	35949	GA13494	USA	1999	14	bacteraemia	N/D
	35950	GA13637	USA	1999	18C	bacteraemia	N/D
	35951	GA13856	USA	1999	33F	bacteraemia	N/D
	35952	GA14798	USA	2000	19F	bacteraemia	N/D
	35953	GA16121	USA	2000	19F	bacteraemia	N/D
	35954	GA16833	USA	2002	19F	bacteraemia	N/D
	35955	GA17227	USA	2000	N/D	bacteraemia	N/D
	35957	GA17570	USA	2001	9A	bacteraemia	N/D
	35958	GA18523	USA	2001	19F	bacteraemia	N/D
	35959	GA19451	USA	2003	19F	bacteraemia	N/D
	35960	GA19690	USA	2004	3	bacteraemia	N/D
	35961	GA41277	USA	2004	19A	bacteraemia	N/D
	35963	GA41317	USA	2004	33F	bacteraemia	N/D
	35964	GA41565	USA	2004	19A	bacteraemia	N/D
	35965	GA41688	USA	2004	N/D	bacteraemia	N/D
	35966	GA43265	USA	2005	19A	bacteraemia	N/D
	35967	GA43380	USA	2005	19A	bacteraemia	N/D
	35968	GA44194	USA	2005	19A	bacteraemia	N/D
	35971	GA44452	USA	2005	19A	bacteraemia	N/D
	35972	GA44500	USA	2005	19A	bacteraemia	N/D
	35973	GA44511	USA	2005	19A	bacteraemia	N/D
	35975	GA47360	USA	2006	19A	bacteraemia	N/D
	35976	GA47368	USA	2006	19A	bacteraemia	N/D
	35977	GA47373	USA	2006	19F	bacteraemia	N/D
	35978	GA47388	USA	2006	19A	bacteraemia	N/D
	35979	GA47502	USA	2006	19A	bacteraemia	N/D
	35980	GA47688	USA	2006	19A	bacteraemia	N/D
	35981	GA47751	USA	2006	19A	bacteraemia	N/D
	35982	GA47778	USA	2006	19A	bacteraemia	N/D
	35983	GA47976	USA	2006	19F	bacteraemia	N/D
	35984	GA49138	USA	2006	19F	bacteraemia	N/D
	35985	GA49447	USA	2006	19A	bacteraemia	N/D
	35986	GA54644	USA	2008	19A	bacteraemia	N/D
	35987	GA47439	USA	2006	7F	bacteraemia	N/D
	35988	GA47901	USA	2006	1	bacteraemia	N/D
	35995	cdc02	USA	1999	19A	bacteraemia	N/D
	35996	cdc13	USA	2003	19A	bacteraemia	N/D
	36049	VICE1592	Iceland	2014	33F	bacteraemia	ERR755426
	36279	VICE1899	Iceland	2014	23B	bacteraemia	ERR755617
	36280	VICE1900	Iceland	2014	19A	bacteraemia	ERR755618
	36281	VICE1902	Iceland	2014	7F	bacteraemia	ERR755619
	36282	VICE1903	Iceland	2014	6A	bacteraemia	ERR755620
	36283	VICE1904	Iceland	2014	11A	bacteraemia	ERR755621
	36284	VICE1905	Iceland	2014	15B/C	bacteraemia	ERR755622
	36285	VICE1906	Iceland	2014	22F	bacteraemia	ERR755623
	36287	VICE1909	Iceland	2014	33F	bacteraemia	ERR755626
	37710	VICE1987	Iceland	2014	24F	bacteraemia	ERR956511
	37757	USA16	Brazil	2003	7F	bacteraemia	N/D
	37759	USA20	South Africa	1999	7F	bacteraemia	N/D
	37762	CDC0288-04	USA	2004	12F	bacteraemia	N/D
	37765	TIGR4	Norway	1991	4	bacteraemia	N/D
	37773	SA83	South Africa	1989	6B	bacteraemia	N/D
	37777	GA07228	USA	1997	3	bacteraemia	N/D
	37780	GA16242	USA	2001	6E	bacteraemia	N/D
	37781	GA16531	USA	2001	6E	bacteraemia	N/D
	37799	cdc01	USA	1999	4	bacteraemia	N/D
USA	26112	135631	USA	2001	6A	carriage	ERR069770
	26113	42397	USA	2001	6A	carriage	ERR069740
	26114	223832	USA	2001	6B	carriage	ERR069798
	26115	302649	USA	2001	6E	carriage	ERR069813
	26116	323485	USA	2001	6E	carriage	ERR069819
	26117	397079	USA	2001	6E	carriage	ERR069840
	26118	448643	USA	2001	6A	carriage	ERR065963
	26119	336850	USA	2001	6A	carriage	ERR069823
	26120	446376	USA	2001	6A	carriage	ERR065962
	26121	472699	USA	2001	6A	carriage	ERR065967
	26122	62031	USA	2001	6A	carriage	ERR069746
	26123	118039	USA	2001	6A	carriage	ERR069765
	26124	101058	USA	2001	6A	carriage	ERR069759
	26125	93209	USA	2001	6C	carriage	ERR069757
	26126	291880	USA	2001	6C	carriage	ERR069811
	26127	119571	USA	2001	6C	carriage	ERR069766
	26128	153438	USA	2001	6B	carriage	ERR069779
	26129	15445	USA	2001	6A	carriage	ERR069734
	26130	359370	USA	2001	6A	carriage	ERR069827
	26131	420881	USA	2001	6A	carriage	ERR065953
	26132	42861	USA	2001	6A	carriage	ERR069741
	26133	299801	USA	2001	6A	carriage	ERR069812
	26134	18044	USA	2001	6E	carriage	ERR069735
	26135	487827	USA	2001	6B	carriage	ERR065971
	26136	481643	USA	2001	6B	carriage	ERR065969
	26137	65435	USA	2001	6A	carriage	ERR069747
	26138	179743	USA	2001	6A	carriage	ERR069787
	26139	51715	USA	2001	6A	carriage	ERR069744
	26140	108480	USA	2001	6A	carriage	ERR069763
	26141	383739	USA	2001	6A	carriage	ERR069835
	26142	89848	USA	2001	6A	carriage	ERR069755
	26143	166637	USA	2001	6A	carriage	ERR069784
	26144	174702	USA	2001	6B	carriage	ERR069786
	26145	1996	USA	2001	6A	carriage	ERR069732
	26146	160986	USA	2001	6E	carriage	ERR069782
	26147	181272	USA	2001	6A	carriage	ERR069788
	26148	342672	USA	2001	6E	carriage	ERR069825
	26149	110093	USA	2001	6A	carriage	ERR069764
	26150	436154	USA	2001	6E	carriage	ERR065957
	26157	R34-3026	USA	2004	6A	carriage	ERR065352
	26158	R34-3171	USA	2004	6A	carriage	ERR067969
	26159	R34-3220	USA	2004	6A	carriage	ERR069719
	26160	R34-3186	USA	2004	6B	carriage	ERR069685
	26161	R34-3166	USA	2004	6A	carriage	ERR067964
	26162	R34-3035	USA	2004	6A	carriage	ERR065292
	26163	R34-3222	USA	2004	6A	carriage	ERR069721
	26164	R34-3027	USA	2004	6A	carriage	ERR065353
	26165	R34-3180	USA	2004	6A	carriage	ERR067979
	26166	R34-3072	USA	2004	6C	carriage	ERR065327
	26167	R34-3089	USA	2004	6C	carriage	ERR067994
	26168	R34-3041	USA	2004	6C	carriage	ERR065298
	26169	R34-3194	USA	2004	6B	carriage	ERR069693
	26170	R34-3060	USA	2004	6C	carriage	ERR065316
	26171	R34-3168	USA	2004	6A	carriage	ERR067966
	26172	R34-3075	USA	2004	6A	carriage	ERR065330
	26173	R34-3018	USA	2004	6A	carriage	ERR065344
	26174	R34-3086	USA	2004	6C	carriage	ERR067991
	26175	R34-3100	USA	2004	6E	carriage	ERR068005
	26176	R34-3053	USA	2004	6C	carriage	ERR065309
	26177	R34-3125	USA	2004	6C	carriage	ERR068025
	26178	R34-3092	USA	2004	6C	carriage	ERR067997
	26179	R34-3151	USA	2004	6A	carriage	ERR068043
	26180	R34-3211	USA	2004	6A	carriage	ERR069710
	26181	R34-3210	USA	2004	6A	carriage	ERR069709
	26182	R34-3201	USA	2004	6A	carriage	ERR069700
	26183	R34-3099	USA	2004	6A	carriage	ERR068004
	26184	R34-3096	USA	2004	6A	carriage	ERR068001
	26185	R34-3038	USA	2004	6E	carriage	ERR065295
	26194	PT8081	USA	2007	6C	carriage	ERR124305
	26195	BR1076	USA	2007	6C	carriage	ERR129048
	26196	BR1064	USA	2007	6C	carriage	ERR129044
	26197	MD5030	USA	2007	6C	carriage	ERR129168
	26198	GL3043	USA	2007	6C	carriage	ERR129115
	26199	BR1008	USA	2007	6C	carriage	ERR129027
	26200	NP7028	USA	2007	6C	carriage	ERR124253
	26201	GL3032	USA	2007	6C	carriage	ERR129111
	26202	PT8114	USA	2007	6C	carriage	ERR124317
	26203	ND6135	USA	2007	6C	carriage	ERR124232
	26204	ND6046	USA	2007	6C	carriage	ERR129203
	26205	CH2090	USA	2007	6A	carriage	ERR129092
	26206	NP7029	USA	2007	6C	carriage	ERR124254
	26207	LE4007	USA	2007	6A	carriage	ERR129128
	26208	MD5037	USA	2007	6B	carriage	ERR129172
	26209	PT8105	USA	2007	6A	carriage	ERR124314
	26210	PT8074	USA	2007	6A	carriage	ERR124303
	26211	ND6134	USA	2007	6A	carriage	ERR124231
	26212	ND6119	USA	2007	6C	carriage	ERR124223
	26213	ND6133	USA	2007	6C	carriage	ERR124230
	26214	NP7078	USA	2007	6C	carriage	ERR124266
	26215	LE4079	USA	2007	6C	carriage	ERR129145
	26216	ND6110	USA	2007	6C	carriage	ERR124217
	26217	PT8092	USA	2007	6C	carriage	ERR124310
	26218	LE4100	USA	2007	6C	carriage	ERR129152
	26219	MD5031	USA	2007	6C	carriage	ERR129169
	26220	BR1045	USA	2007	6C	carriage	ERR129039
	26221	NP7070	USA	2007	6C	carriage	ERR124264
	26222	ND6012	USA	2007	6C	carriage	ERR129194
	29162	R34-3101	USA	2004	3	carriage	ERR068006
	29163	R34-3033	USA	2004	31	carriage	ERR065290
	29164	R34-3048	USA	2004	34	carriage	ERR065304
	29165	R34-3046	USA	2004	38	carriage	ERR065302
	29166	R34-3146	USA	2004	38	carriage	ERR068039
	29167	GL3078	USA	2007	38	carriage	ERR129124
	29168	R34-3182	USA	2004	10A	carriage	ERR067981
	29169	279388	USA	2001	10A	carriage	ERR069809
	29170	1334	USA	2001	10A	carriage	ERR069731
	29171	NP7052	USA	2007	10A	carriage	ERR124256
	29172	MD5021	USA	2007	10A	carriage	ERR129164
	29173	ND6039	USA	2007	10A	carriage	ERR129201
	29174	R34-3184	USA	2004	10A	carriage	ERR069683
	29175	CH2079	USA	2007	10A	carriage	ERR129088
	29176	R34-3071	USA	2004	11A	carriage	ERR065326
	29177	242588	USA	2001	11A	carriage	ERR069801
	29178	R34-3208	USA	2004	11A	carriage	ERR069707
	29179	R34-3228	USA	2004	11A	carriage	ERR069727
	29180	ND6156	USA	2007	11A	carriage	ERR124242
	29181	PT8037	USA	2007	11A	carriage	ERR124291
	29182	PT8072	USA	2007	11A	carriage	ERR124302
	29183	BR1117	USA	2007	11A	carriage	ERR129068
	29184	LE4005	USA	2007	11A	carriage	ERR129127
	29185	LE4040	USA	2007	11A	carriage	ERR129137
	29186	MD5071	USA	2007	11A	carriage	ERR129178
	29187	PT8053	USA	2007	11A	carriage	ERR124296
	29188	PT8063	USA	2007	11A	carriage	ERR124298
	29189	ND6073	USA	2007	11A	carriage	ERR129210
	29190	NP7010	USA	2007	11A	carriage	ERR124246
	29191	R34-3230	USA	2004	14	carriage	ERR069729
	29192	R34-3077	USA	2004	15A	carriage	ERR065332
	29193	R34-3179	USA	2004	15A	carriage	ERR067978
	29194	333793	USA	2001	15A	carriage	ERR069820
	29195	BR1003	USA	2007	15A	carriage	ERR129026
	29196	BR1086	USA	2007	15A	carriage	ERR129054
	29197	ND6028	USA	2007	15A	carriage	ERR129198
	29198	R34-3063	USA	2004	15B/C	carriage	ERR065319
	29199	R34-3140	USA	2004	15B/C	carriage	ERR068034
	29200	R34-3144	USA	2004	15B/C	carriage	ERR068038
	29201	R34-3159	USA	2004	15B/C	carriage	ERR068050
	29202	372297	USA	2001	15B/C	carriage	ERR069833
	29203	R34-3011	USA	2004	15B/C	carriage	ERR065337
	29204	R34-3188	USA	2004	15B/C	carriage	ERR069687
	29205	R34-3205	USA	2004	15B/C	carriage	ERR069704
	29206	72782	USA	2001	15B/C	carriage	ERR069751
	29207	PT8019	USA	2007	15B/C	carriage	ERR124286
	29208	PT8044	USA	2007	15B/C	carriage	ERR124294
	29209	BR1022-2	USA	2007	15B/C	carriage	ERR129032
	29210	GL3071	USA	2007	15B/C	carriage	ERR129121
	29211	GL3080	USA	2007	15B/C	carriage	ERR129125
	29212	MD5103	USA	2007	15B/C	carriage	ERR129182
	29213	ND6006	USA	2007	15B/C	carriage	ERR129190
	29214	ND6053	USA	2007	15B/C	carriage	ERR129207
	29215	R34-3192	USA	2004	15B/C	carriage	ERR069691
	29216	146066	USA	2001	15B/C	carriage	ERR069774
	29217	PT8025	USA	2007	15B/C	carriage	ERR124288
	29218	CH2060	USA	2007	15B/C	carriage	ERR129081
	29219	LE4092	USA	2007	15B/C	carriage	ERR129149
	29220	509365	USA	2001	15B/C	carriage	ERR065975
	29221	BR1050	USA	2007	16F	carriage	ERR129041
	29222	MD5096	USA	2007	16F	carriage	ERR129181
	29223	NP7057	USA	2007	17F	carriage	ERR124258
	29224	R34-3196	USA	2004	18C	carriage	ERR069695
	29225	40241	USA	2001	18C	carriage	ERR069739
	29226	R34-3037	USA	2004	19A	carriage	ERR065294
	29227	R34-3049	USA	2004	19A	carriage	ERR065305
	29228	R34-3073	USA	2004	19A	carriage	ERR065328
	29229	R34-3110	USA	2004	19A	carriage	ERR068011
	29230	R34-3124	USA	2004	19A	carriage	ERR068024
	29231	218186	USA	2001	19A	carriage	ERR069796
	29232	312034	USA	2001	19A	carriage	ERR069817
	29233	BR1000	USA	2007	19A	carriage	ERR129025
	29234	LE4059	USA	2007	19A	carriage	ERR129142
	29235	MD5104	USA	2007	19A	carriage	ERR129183
	29236	R34-3079	USA	2004	19A	carriage	ERR067984
	29237	R34-3103	USA	2004	19A	carriage	ERR068008
	29238	R34-3116	USA	2004	19A	carriage	ERR068017
	29239	80104	USA	2001	19A	carriage	ERR069753
	29240	135771	USA	2001	19A	carriage	ERR069771
	29241	366293	USA	2001	19A	carriage	ERR069831
	29242	ND6117	USA	2007	19A	carriage	ERR124221
	29243	ND6137	USA	2007	19A	carriage	ERR124233
	29244	ND6139	USA	2007	19A	carriage	ERR124234
	29245	NP7047	USA	2007	19A	carriage	ERR124255
	29246	PT8052	USA	2007	19A	carriage	ERR124295
	29247	BR1019	USA	2007	19A	carriage	ERR129030
	29248	BR1022-1	USA	2007	19A	carriage	ERR129031
	29249	BR1036	USA	2007	19A	carriage	ERR129036
	29250	CH2067	USA	2007	19A	carriage	ERR129083
	29251	GL3021	USA	2007	19A	carriage	ERR129105
	29252	GL3060	USA	2007	19A	carriage	ERR129118
	29253	ND6010	USA	2007	19A	carriage	ERR129193
	29254	ND6022	USA	2007	19A	carriage	ERR129197
	29255	ND6042	USA	2007	19A	carriage	ERR129202
	29256	ND6064	USA	2007	19A	carriage	ERR129209
	29257	ND6118	USA	2007	19A	carriage	ERR124222
	29258	NP7100	USA	2007	19A	carriage	ERR124269
	29259	PT8014	USA	2007	19A	carriage	ERR124284
	29260	GL3077	USA	2007	19A	carriage	ERR129123
	29261	LE4047	USA	2007	19A	carriage	ERR129138
	29262	ND6017	USA	2007	19A	carriage	ERR129195
	29263	R34-3058	USA	2004	19F	carriage	ERR065314
	29264	R34-3094	USA	2004	19F	carriage	ERR067999
	29265	R34-3098	USA	2004	19F	carriage	ERR068003
	29266	R34-3137	USA	2004	19F	carriage	ERR068031
	29267	R34-3142	USA	2004	19F	carriage	ERR068036
	29268	208866	USA	2001	19F	carriage	ERR069791
	29269	416185	USA	2001	19F	carriage	ERR069843
	29270	503574	USA	2001	19F	carriage	ERR065973
	29271	R34-3200	USA	2004	19F	carriage	ERR069699
	29272	R34-3207	USA	2004	19F	carriage	ERR069706
	29273	ND6052	USA	2007	19F	carriage	ERR129206
	29274	439699	USA	2001	19F	carriage	ERR065960
	29275	BR1081	USA	2007	19F	carriage	ERR129050
	29276	GL3031	USA	2007	21	carriage	ERR129110
	29277	R34-3091	USA	2004	22F	carriage	ERR067996
	29278	PT8116	USA	2007	22F	carriage	ERR124318
	29279	R34-3187	USA	2004	22F	carriage	ERR069686
	29280	LE4118	USA	2007	22F	carriage	ERR129156
	29281	NP7062	USA	2007	22F	carriage	ERR124260
	29282	PT8085	USA	2007	22F	carriage	ERR124307
	29283	R34-3051	USA	2004	23A	carriage	ERR065307
	29284	R34-3055	USA	2004	23A	carriage	ERR065311
	29285	R34-3057	USA	2004	23A	carriage	ERR065313
	29286	R34-3177	USA	2004	23A	carriage	ERR067976
	29287	154389	USA	2001	23A	carriage	ERR069780
	29288	LE4119	USA	2007	23A	carriage	ERR129157
	29289	R34-3209	USA	2004	23A	carriage	ERR069708
	29290	ND6140	USA	2007	23A	carriage	ERR124235
	29291	PT8021	USA	2007	23A	carriage	ERR124287
	29292	CH2061	USA	2007	23A	carriage	ERR129082
	29293	CH2116	USA	2007	23A	carriage	ERR129098
	29294	GL3049	USA	2007	23A	carriage	ERR129116
	29295	GL3050	USA	2007	23A	carriage	ERR129117
	29296	LE4058	USA	2007	23A	carriage	ERR129141
	29297	MD5068	USA	2007	23A	carriage	ERR129176
	29298	ND6051	USA	2007	23A	carriage	ERR129205
	29299	LE4081	USA	2007	23A	carriage	ERR129146
	29300	248734	USA	2001	23B	carriage	ERR069802
	29301	LE4083	USA	2007	23B	carriage	ERR129147
	29302	LE4150	USA	2007	23B	carriage	ERR129161
	29303	ND6115	USA	2007	23B	carriage	ERR124219
	29304	CH2124	USA	2007	23B	carriage	ERR129100
	29305	GL3075	USA	2007	23B	carriage	ERR129122
	29306	MD5035	USA	2007	23B	carriage	ERR129171
	29307	ND6144	USA	2007	23B	carriage	ERR124238
	29308	BR1058	USA	2007	23B	carriage	ERR129043
	29309	ND6008	USA	2007	23B	carriage	ERR129192
	29310	334847	USA	2001	23F	carriage	ERR069821
	29311	365502	USA	2001	23F	carriage	ERR069830
	29312	R34-3136	USA	2004	23F	carriage	ERR068030
	29313	25310	USA	2001	23F	carriage	ERR069736
	29314	44744	USA	2001	23F	carriage	ERR069742
	29315	173015	USA	2001	23F	carriage	ERR069785
	29316	218229	USA	2001	23F	carriage	ERR069797
	29317	R34-3078	USA	2004	3	carriage	ERR067983
	29318	R34-3202	USA	2004	3	carriage	ERR069701
	29319	MD5090	USA	2007	3	carriage	ERR129180
	29320	PT8093	USA	2007	31	carriage	ERR124311
	29321	R34-3069	USA	2004	35B	carriage	ERR065324
	29322	R34-3074	USA	2004	35B	carriage	ERR065329
	29323	R34-3025	USA	2004	35B	carriage	ERR065351
	29324	R34-3172	USA	2004	35B	carriage	ERR067970
	29325	R34-3119	USA	2004	35B	carriage	ERR068019
	29326	R34-3122	USA	2004	35B	carriage	ERR068022
	29327	R34-3131	USA	2004	35B	carriage	ERR068029
	29328	67094	USA	2001	35B	carriage	ERR069749
	29329	PT8107	USA	2007	35B	carriage	ERR124316
	29330	BR1029	USA	2007	35B	carriage	ERR129035
	29331	R34-3229	USA	2004	35B	carriage	ERR069728
	29332	NP7020	USA	2007	35B	carriage	ERR124250
	29333	NP7122	USA	2007	35B	carriage	ERR124277
	29334	PT8003	USA	2007	35B	carriage	ERR124279
	29335	PT8064	USA	2007	35B	carriage	ERR124299
	29336	CH2123	USA	2007	35B	carriage	ERR129099
	29337	LE4062	USA	2007	35B	carriage	ERR129143
	29338	LE4084	USA	2007	35B	carriage	ERR129148
	29339	MD5042	USA	2007	35B	carriage	ERR129173
	29340	MD5081	USA	2007	35B	carriage	ERR129179
	29341	ND6153	USA	2007	35B	carriage	ERR124241
	29342	NP7113	USA	2007	35B	carriage	ERR124275
	29343	PT8035	USA	2007	35B	carriage	ERR124290
	29344	PT8040	USA	2007	35B	carriage	ERR124293
	29345	PT8069	USA	2007	35B	carriage	ERR124301
	29346	CH2074	USA	2007	35B	carriage	ERR129086
	29347	GL3019	USA	2007	35B	carriage	ERR129104
	29348	MD5008	USA	2007	35B	carriage	ERR129163
	29349	R34-3178	USA	2004	35F	carriage	ERR067977
	29350	R34-3112	USA	2004	35F	carriage	ERR068013
	29351	R34-3120	USA	2004	35F	carriage	ERR068020
	29352	R34-3191	USA	2004	35F	carriage	ERR069690
	29353	R34-3216	USA	2004	35F	carriage	ERR069715
	29354	NP7076	USA	2007	35F	carriage	ERR124265
	29355	PT8011	USA	2007	35F	carriage	ERR124282
	29356	CH2084	USA	2007	35F	carriage	ERR129090
	29357	GL3040	USA	2007	35F	carriage	ERR129113
	29358	127530	USA	2001	35F	carriage	ERR069768
	29359	ND6142	USA	2007	35F	carriage	ERR124237
	29360	LE4099	USA	2007	37	carriage	ERR129151
	29361	147587	USA	2001	38	carriage	ERR069775
	29362	BR1048	USA	2007	38	carriage	ERR129040
	29363	95344	USA	2001	7C	carriage	ERR069758
	29364	ND6158	USA	2007	7F	carriage	ERR124243
	29365	BR1116	USA	2007	7F	carriage	ERR129067
	29366	132571	USA	2001	9N	carriage	ERR069769
	29367	ND6123	USA	2007	9N	carriage	ERR124226
	29368	234323	USA	2001	9V	carriage	ERR069799
	29369	312942	USA	2001	9V	carriage	ERR069818
	29370	R34-3015	USA	2004	NT	carriage	ERR065341
	29371	R34-3108	USA	2004	NT	carriage	ERR068009
	29372	R34-3088	USA	2004	NT	carriage	ERR067993
	29373	255210	USA	2001	NT	carriage	ERR069803
	29374	PT8000	USA	2007	NT	carriage	ERR124278
	29375	R34-3054	USA	2004	11A	carriage	ERR065310
	29376	ND6103	USA	2007	11A	carriage	ERR129214
	29377	CH2091	USA	2007	11A	carriage	ERR129093
	29378	341365	USA	2001	14	carriage	ERR069824
	29379	BR1106	USA	2007	15A	carriage	ERR129060
	29380	PT8013	USA	2007	15A	carriage	ERR124283
	29381	492706	USA	2001	15B/C	carriage	ERR065972
	29382	R34-3056	USA	2004	17F	carriage	ERR065312
	29383	MD5033	USA	2007	19A	carriage	ERR129170
	29384	R34-3215	USA	2004	19A	carriage	ERR069714
	29385	BR1080	USA	2007	19A	carriage	ERR129049
	29386	GL3066	USA	2007	19A	carriage	ERR129120
	29387	LE4106	USA	2007	19A	carriage	ERR129153
	29388	NP7101	USA	2007	19A	carriage	ERR124270
	29389	R34-3199	USA	2004	19A	carriage	ERR069698
	29390	BR1111	USA	2007	19F	carriage	ERR129062
	29391	CH2026	USA	2007	23A	carriage	ERR129076
	29392	BR1084	USA	2007	23B	carriage	ERR129052
	29393	ND6059	USA	2007	23B	carriage	ERR129208
	29394	NP7053	USA	2007	33F	carriage	ERR124257
	29395	R34-3164	USA	2004	35B	carriage	ERR067962
	29396	R34-3165	USA	2004	35B	carriage	ERR067963
	29397	R34-3227	USA	2004	35B	carriage	ERR069726
	29398	CH2075	USA	2007	35B	carriage	ERR129087
	29399	ND6038	USA	2007	35B	carriage	ERR129200
	29400	PT8076	USA	2007	35F	carriage	ERR124304
	29401	NP7118	USA	2007	7F	carriage	ERR124276
	29402	422264	USA	2001	9V	carriage	ERR124320
	29403	CH2029	USA	2007	9V	carriage	ERR129077
	29404	CH2006	USA	2007	NT	carriage	ERR129071
	29405	LE4012	USA	2007	NT	carriage	ERR129130
	29406	R34-3217	USA	2004	3	carriage	ERR069716
	29407	R34-3231	USA	2004	14	carriage	ERR069730
	29408	R34-3176	USA	2004	34	carriage	ERR067975
	29409	R34-3115	USA	2004	34	carriage	ERR068016
	29410	R34-3065	USA	2004	38	carriage	ERR065321
	29411	R34-3111	USA	2004	10A	carriage	ERR068012
	29412	PT8016	USA	2007	10A	carriage	ERR124285
	29413	LE4000	USA	2007	10A	carriage	ERR129126
	29414	LE4124	USA	2007	10A	carriage	ERR129158
	29415	R34-3147	USA	2004	11A	carriage	ERR068040
	29416	277394	USA	2001	11A	carriage	ERR069808
	29417	335574	USA	2001	11A	carriage	ERR069822
	29418	386329	USA	2001	11A	carriage	ERR069837
	29419	R34-3203	USA	2004	11A	carriage	ERR069702
	29420	ND6151	USA	2007	11A	carriage	ERR124240
	29421	CH2054	USA	2007	11A	carriage	ERR129080
	29422	LE4050	USA	2007	11A	carriage	ERR129139
	29423	MD5070	USA	2007	11A	carriage	ERR129177
	29424	ND6104	USA	2007	11A	carriage	ERR129215
	29425	459747	USA	2001	11A	carriage	ERR065964
	29426	74124	USA	2001	11A	carriage	ERR069752
	29427	R34-3036	USA	2004	15A	carriage	ERR065293
	29428	R34-3064	USA	2004	15A	carriage	ERR065320
	29429	R34-3158	USA	2004	15A	carriage	ERR068049
	29430	R34-3226	USA	2004	15A	carriage	ERR069725
	29431	NP7105	USA	2007	15A	carriage	ERR124272
	29432	R34-3034	USA	2004	15B/C	carriage	ERR065291
	29433	R34-3109	USA	2004	15B/C	carriage	ERR068010
	29434	R34-3153	USA	2004	15B/C	carriage	ERR068044
	29435	R34-3154	USA	2004	15B/C	carriage	ERR068045
	29436	R34-3206	USA	2004	15B/C	carriage	ERR069705
	29437	PT8098	USA	2007	15B/C	carriage	ERR124313
	29438	PT8120	USA	2007	15B/C	carriage	ERR124319
	29439	R34-3014	USA	2004	15B/C	carriage	ERR065340
	29440	NP7004	USA	2007	15B/C	carriage	ERR124244
	29441	BR1023	USA	2007	15B/C	carriage	ERR129033
	29442	BR1025	USA	2007	15B/C	carriage	ERR129034
	29443	LE4073	USA	2007	15B/C	carriage	ERR129144
	29444	MD5052	USA	2007	15B/C	carriage	ERR129175
	29445	ND6116	USA	2007	15B/C	carriage	ERR124220
	29446	NP7103	USA	2007	16F	carriage	ERR124271
	29447	ND6111	USA	2007	17F	carriage	ERR124218
	29448	PT8082	USA	2007	17F	carriage	ERR124306
	29449	303656	USA	2001	18C	carriage	ERR069814
	29450	R34-3183	USA	2004	19A	carriage	ERR067982
	29451	R34-3093	USA	2004	19A	carriage	ERR067998
	29452	210162	USA	2001	19A	carriage	ERR069794
	29453	BR1112	USA	2007	19A	carriage	ERR129063
	29454	R34-3061	USA	2004	19A	carriage	ERR065317
	29455	R34-3185	USA	2004	19A	carriage	ERR069684
	29456	BR1105	USA	2007	19A	carriage	ERR129059
	29457	CH2017	USA	2007	19A	carriage	ERR129075
	29458	PT8004	USA	2007	19A	carriage	ERR124280
	29459	GL3029	USA	2007	19A	carriage	ERR129108
	29460	LE4038	USA	2007	19A	carriage	ERR129136
	29461	R34-3113	USA	2004	19F	carriage	ERR068014
	29462	R34-3141	USA	2004	19F	carriage	ERR068035
	29463	R34-3193	USA	2004	19F	carriage	ERR069692
	29464	209930	USA	2001	19F	carriage	ERR069793
	29465	284968	USA	2001	19F	carriage	ERR069810
	29466	R34-3224	USA	2004	19F	carriage	ERR069723
	29467	404463	USA	2001	19F	carriage	ERR069842
	29468	CH2105	USA	2007	19F	carriage	ERR129094
	29469	R34-3017	USA	2004	22F	carriage	ERR065343
	29470	R34-3090	USA	2004	22F	carriage	ERR067995
	29471	R34-3143	USA	2004	22F	carriage	ERR068037
	29472	35100	USA	2001	22F	carriage	ERR069738
	29473	NP7013	USA	2007	22F	carriage	ERR124248
	29474	120581	USA	2001	22F	carriage	ERR069767
	29475	R34-3067	USA	2004	23A	carriage	ERR065322
	29476	R34-3123	USA	2004	23A	carriage	ERR068023
	29477	LE4020	USA	2007	23A	carriage	ERR129133
	29478	MD5029	USA	2007	23A	carriage	ERR129167
	29479	BR1014	USA	2007	23B	carriage	ERR129029
	29480	LE4117	USA	2007	23B	carriage	ERR129155
	29481	ND6124	USA	2007	23B	carriage	ERR124227
	29482	R34-3195	USA	2004	23B	carriage	ERR069694
	29483	R34-3076	USA	2004	23F	carriage	ERR065331
	29484	427937	USA	2001	23F	carriage	ERR065955
	29485	49470	USA	2001	23F	carriage	ERR069743
	29486	203692	USA	2001	23F	carriage	ERR069790
	29487	R34-3084	USA	2004	3	carriage	ERR067989
	29488	369820	USA	2001	3	carriage	ERR069832
	29489	LE4030	USA	2007	31	carriage	ERR129135
	29490	R34-3173	USA	2004	33F	carriage	ERR067972
	29491	438180	USA	2001	34	carriage	ERR065959
	29492	R34-3044	USA	2004	35B	carriage	ERR065300
	29493	LE4021	USA	2007	35B	carriage	ERR129134
	29494	BR1082	USA	2007	35F	carriage	ERR129051
	29495	LE4019	USA	2007	35F	carriage	ERR129132
	29496	473937	USA	2001	35F	carriage	ERR065968
	29497	BR1074	USA	2007	7C	carriage	ERR129047
	29498	ND6000	USA	2007	7C	carriage	ERR129187
	29499	PT8039	USA	2007	7F	carriage	ERR124292
	29500	MD5007	USA	2007	9N	carriage	ERR129162
	29501	508907	USA	2001	NT	carriage	ERR065974
	29502	72511	USA	2001	3	carriage	ERR069750
	29503	304793	USA	2001	37	carriage	ERR069815
	29504	144370	USA	2001	38	carriage	ERR069773
	29505	R34-3024	USA	2004	10A	carriage	ERR065350
	29506	R34-3157	USA	2004	10A	carriage	ERR068048
	29507	R34-3021	USA	2004	10A	carriage	ERR065347
	29508	ND6034	USA	2007	10A	carriage	ERR129199
	29509	R34-3052	USA	2004	11A	carriage	ERR065308
	29510	R34-3170	USA	2004	11A	carriage	ERR067968
	29511	R34-3095	USA	2004	11A	carriage	ERR068000
	29512	R34-3149	USA	2004	11A	carriage	ERR068041
	29513	R34-3156	USA	2004	11A	carriage	ERR068047
	29514	263137	USA	2001	11A	carriage	ERR069804
	29515	389109	USA	2001	11A	carriage	ERR069839
	29516	BR1039	USA	2007	11A	carriage	ERR129037
	29517	LE4111	USA	2007	11A	carriage	ERR129154
	29518	LE4127	USA	2007	11A	carriage	ERR129159
	29519	R34-3080	USA	2004	11A	carriage	ERR067985
	29520	R34-3081	USA	2004	11A	carriage	ERR067986
	29521	R34-3155	USA	2004	11A	carriage	ERR068046
	29522	102720	USA	2001	11A	carriage	ERR069760
	29523	NP7095	USA	2007	11A	carriage	ERR124268
	29524	BR1085	USA	2007	11A	carriage	ERR129053
	29525	CH2053	USA	2007	11A	carriage	ERR129079
	29526	ND6085	USA	2007	11A	carriage	ERR129211
	29527	R34-3214	USA	2004	11A	carriage	ERR069713
	29528	LE4018	USA	2007	11A	carriage	ERR129131
	29529	268660	USA	2001	14	carriage	ERR069806
	29530	306435	USA	2001	14	carriage	ERR069816
	29531	430772	USA	2001	14	carriage	ERR065956
	29532	142534	USA	2001	14	carriage	ERR069772
	29533	R34-3126	USA	2004	15A	carriage	ERR068026
	29534	R34-3130	USA	2004	15A	carriage	ERR068028
	29535	BR1109	USA	2007	15A	carriage	ERR129061
	29536	R34-3040	USA	2004	15A	carriage	ERR065297
	29537	R34-3138	USA	2004	15A	carriage	ERR068032
	29538	R34-3150	USA	2004	15A	carriage	ERR068042
	29539	R34-3225	USA	2004	15A	carriage	ERR069724
	29540	NP7017	USA	2007	15A	carriage	ERR124249
	29541	NP7112	USA	2007	15A	carriage	ERR124274
	29542	PT8065	USA	2007	15A	carriage	ERR124300
	29543	ND6147	USA	2007	15A	carriage	ERR124239
	29544	R34-3030	USA	2004	15B/C	carriage	ERR065287
	29545	R34-3031	USA	2004	15B/C	carriage	ERR065288
	29546	R34-3212	USA	2004	15B/C	carriage	ERR069711
	29547	103453	USA	2001	15B/C	carriage	ERR069761
	29548	217475	USA	2001	15B/C	carriage	ERR069795
	29549	365152	USA	2001	15B/C	carriage	ERR069829
	29550	MD5110	USA	2007	15B/C	carriage	ERR129186
	29551	483391	USA	2001	15B/C	carriage	ERR065970
	29552	R34-3160	USA	2004	15B/C	carriage	ERR067960
	29553	R34-3175	USA	2004	15B/C	carriage	ERR067974
	29554	362412	USA	2001	15B/C	carriage	ERR069828
	29555	ND6121	USA	2007	15B/C	carriage	ERR124225
	29556	ND6132	USA	2007	15B/C	carriage	ERR124229
	29557	NP7081	USA	2007	15B/C	carriage	ERR124267
	29558	BR1068	USA	2007	15B/C	carriage	ERR129046
	29559	CH2085	USA	2007	15B/C	carriage	ERR129091
	29560	LE4011	USA	2007	15B/C	carriage	ERR129129
	29561	MD5045	USA	2007	15B/C	carriage	ERR129174
	29562	NP7022	USA	2007	15B/C	carriage	ERR124251
	29563	NP7066	USA	2007	15B/C	carriage	ERR124263
	29564	PT8054	USA	2007	15B/C	carriage	ERR124297
	29565	ND6019	USA	2007	15B/C	carriage	ERR129196
	29566	R34-3062	USA	2004	16F	carriage	ERR065318
	29567	PT8090	USA	2007	16F	carriage	ERR124309
	29568	MD5106	USA	2007	16F	carriage	ERR129184
	29569	NP7012	USA	2007	16F	carriage	ERR124247
	29570	PT8029	USA	2007	16F	carriage	ERR124289
	29571	NP7026	USA	2007	17F	carriage	ERR124252
	29572	R34-3059	USA	2004	18C	carriage	ERR065315
	29573	276430	USA	2001	18C	carriage	ERR069807
	29574	R34-3102	USA	2004	18C	carriage	ERR068007
	29575	R34-3068	USA	2004	19A	carriage	ERR065323
	29576	160449	USA	2001	19A	carriage	ERR069781
	29577	266035	USA	2001	19A	carriage	ERR069805
	29578	PT8106	USA	2007	19A	carriage	ERR124315
	29579	LE4142	USA	2007	19A	carriage	ERR129160
	29580	ND6109	USA	2007	19A	carriage	ERR129216
	29581	R34-3197	USA	2004	19A	carriage	ERR069696
	29582	R34-3218	USA	2004	19A	carriage	ERR069717
	29583	R34-3221	USA	2004	19A	carriage	ERR069720
	29584	57144	USA	2001	19A	carriage	ERR069745
	29585	148056	USA	2001	19A	carriage	ERR069776
	29586	PT8009	USA	2007	19A	carriage	ERR124281
	29587	CH2007	USA	2007	19A	carriage	ERR129072
	29588	CH2069	USA	2007	19A	carriage	ERR129084
	29589	GL3015	USA	2007	19A	carriage	ERR129103
	29590	GL3036	USA	2007	19A	carriage	ERR129112
	29591	LE4055	USA	2007	19A	carriage	ERR129140
	29592	BR1012	USA	2007	19A	carriage	ERR129028
	29593	R34-3043	USA	2004	19F	carriage	ERR065299
	29594	R34-3070	USA	2004	19F	carriage	ERR065325
	29595	R34-3028	USA	2004	19F	carriage	ERR065354
	29596	R34-3198	USA	2004	19F	carriage	ERR069697
	29597	105542	USA	2001	19F	carriage	ERR069762
	29598	209464	USA	2001	19F	carriage	ERR069792
	29599	27999	USA	2001	19F	carriage	ERR069737
	29600	CH2033	USA	2007	19F	carriage	ERR129078
	29601	CH2106	USA	2007	19F	carriage	ERR129095
	29602	R34-3085	USA	2004	19F	carriage	ERR067990
	29603	BR1065	USA	2007	19F	carriage	ERR129045
	29604	R34-3167	USA	2004	22F	carriage	ERR067965
	29605	385385	USA	2001	22F	carriage	ERR069836
	29606	ND6047	USA	2007	22F	carriage	ERR129204
	29607	R34-3012	USA	2004	22F	carriage	ERR065338
	29608	R34-3082	USA	2004	22F	carriage	ERR067987
	29609	R34-3189	USA	2004	22F	carriage	ERR069688
	29610	163286	USA	2001	22F	carriage	ERR069783
	29611	CH2108	USA	2007	22F	carriage	ERR129096
	29612	153408	USA	2001	22F	carriage	ERR069778
	29613	R34-3047	USA	2004	23A	carriage	ERR065303
	29614	R34-3050	USA	2004	23A	carriage	ERR065306
	29615	R34-3174	USA	2004	23A	carriage	ERR067973
	29616	R34-3127	USA	2004	23A	carriage	ERR068027
	29617	354557	USA	2001	23A	carriage	ERR069826
	29618	PT8086	USA	2007	23A	carriage	ERR124308
	29619	BR1055	USA	2007	23A	carriage	ERR129042
	29620	BR1114	USA	2007	23A	carriage	ERR129065
	29621	BR1090	USA	2007	23A	carriage	ERR129055
	29622	GL3023	USA	2007	23A	carriage	ERR129106
	29623	ND6100	USA	2007	23A	carriage	ERR129213
	29624	R34-3019	USA	2004	23B	carriage	ERR065345
	29625	R34-3022	USA	2004	23B	carriage	ERR065348
	29626	R34-3169	USA	2004	23B	carriage	ERR067967
	29627	R34-3114	USA	2004	23B	carriage	ERR068015
	29628	R34-3020	USA	2004	23B	carriage	ERR065346
	29629	NP7006	USA	2007	23B	carriage	ERR124245
	29630	GL3024	USA	2007	23B	carriage	ERR129107
	29631	R34-3013	USA	2004	23F	carriage	ERR065339
	29632	R34-3181	USA	2004	23F	carriage	ERR067980
	29633	239434	USA	2001	23F	carriage	ERR069800
	29634	151684	USA	2001	23F	carriage	ERR069777
	29635	R34-3029	USA	2004	23F	carriage	ERR065355
	29636	462956	USA	2001	23F	carriage	ERR065966
	29637	R34-3190	USA	2004	3	carriage	ERR069689
	29638	65645	USA	2001	3	carriage	ERR069748
	29639	ND6097	USA	2007	3	carriage	ERR129212
	29640	BR1101	USA	2007	31	carriage	ERR129057
	29641	R34-3121	USA	2004	33F	carriage	ERR068021
	29642	187406	USA	2001	33F	carriage	ERR069789
	29643	MD5107	USA	2007	33F	carriage	ERR129185
	29644	BR1041	USA	2007	34	carriage	ERR129038
	29645	BR1115	USA	2007	34	carriage	ERR129066
	29646	R34-3023	USA	2004	35B	carriage	ERR065349
	29647	R34-3083	USA	2004	35B	carriage	ERR067988
	29648	R34-3087	USA	2004	35B	carriage	ERR067992
	29649	R34-3097	USA	2004	35B	carriage	ERR068002
	29650	R34-3139	USA	2004	35B	carriage	ERR068033
	29651	7649	USA	2001	35B	carriage	ERR069733
	29652	379678	USA	2001	35B	carriage	ERR069834
	29653	R34-3204	USA	2004	35B	carriage	ERR069703
	29654	R34-3223	USA	2004	35B	carriage	ERR069722
	29655	ND6141	USA	2007	35B	carriage	ERR124236
	29656	CH2016	USA	2007	35B	carriage	ERR129074
	29657	CH2083	USA	2007	35B	carriage	ERR129089
	29658	GL3061	USA	2007	35B	carriage	ERR129119
	29659	NP7109	USA	2007	35B	carriage	ERR124273
	29660	R34-3213	USA	2004	35F	carriage	ERR069712
	29661	BR1104	USA	2007	35F	carriage	ERR129058
	29662	R34-3118	USA	2004	35F	carriage	ERR068018
	29663	BR1098	USA	2007	38	carriage	ERR129056
	29664	ND6005	USA	2007	38	carriage	ERR129188
	29665	388483	USA	2001	6B	carriage	ERR069838
	29666	R34-3163	USA	2004	7F	carriage	ERR067961
	29667	R34-3219	USA	2004	7F	carriage	ERR069718
	29668	ND6130	USA	2007	7F	carriage	ERR124228
	29669	BR1113	USA	2007	7F	carriage	ERR129064
	29670	CH2008	USA	2007	7F	carriage	ERR129073
	29671	ND6120	USA	2007	7F	carriage	ERR124224
	29672	PT8094	USA	2007	7F	carriage	ERR124312
	29673	436915	USA	2001	9N	carriage	ERR065958
	29674	R34-3045	USA	2004	9V	carriage	ERR065301
	29675	R34-3016	USA	2004	9V	carriage	ERR065342
	29676	R34-3032	USA	2004	NT	carriage	ERR065289
	29677	R34-3039	USA	2004	NT	carriage	ERR065296
	29678	403790	USA	2001	NT	carriage	ERR069841
	29679	GL3012	USA	2007	NT	carriage	ERR129102
	29680	462746	USA	2001	NT	carriage	ERR065965
	30438	5756_7_7	USA	1998	NT	carriage	ERR097344
	30439	5756_7_9	USA	2004	NT	carriage	ERR097346
	30458	6406_5_6	USA	2009	NT	carriage	ERR097367
	30459	6406_5_7	USA	2009	NT	carriage	ERR097368
	35896	USA34	USA	1985	19A	carriage	N/D
	35928	SP14-BS69	USA	N/D	14	carriage	N/D
UK	30396	5737_8_4	UK	2008	NT	carriage	ERR097305
	32786	UoS2070	UK	N/D	23F	carriage	ERR044988
	32800	UoS5079	UK	N/D	33F	carriage	ERR047136
	32863	UoS2051	UK	N/D	19A	carriage	ERR044980
	32864	UoS3247	UK	N/D	14	carriage	ERR046113
	32919	UoS2237	UK	N/D	6B	carriage	ERR045022
	32921	UoS4133	UK	N/D	3	carriage	ERR046176
	32922	UoS5209	UK	N/D	21	carriage	ERR047114
	32923	UoS5234	UK	N/D	15B/C	carriage	ERR047123
	32924	UoS5235	UK	N/D	15B/C	carriage	ERR047124
	32925	UoS5072	UK	N/D	6B	carriage	ERR047134
	32926	UoS5074	UK	N/D	35F	carriage	ERR047135
	32927	UoS5113	UK	N/D	11A	carriage	ERR047144
	32958	UoS0297	UK	N/D	6B	carriage	ERR044942
	32959	UoS2134	UK	N/D	19F	carriage	ERR044999
	32961	UoS3258	UK	N/D	38	carriage	ERR046122
	32962	UoS3267	UK	N/D	NT	carriage	ERR046125
	32963	UoS3286	UK	N/D	19A	carriage	ERR046130
	32964	UoS3287	UK	N/D	19A	carriage	ERR046131
	32965	UoS3321	UK	N/D	10A	carriage	ERR046139
	32966	UoS4084	UK	N/D	6B	carriage	ERR046166
	32967	UoS4138	UK	N/D	19A	carriage	ERR046178
	32968	UoS4237	UK	N/D	6F	carriage	ERR046201
	32973	UoS5203	UK	N/D	6C	carriage	ERR047112
	32974	UoS5068	UK	N/D	38	carriage	ERR047133
	32975	UoS5274	UK	N/D	35F	carriage	ERR047157
	33010	UoS0251	UK	N/D	21	carriage	ERR044919
	33011	UoS0252	UK	N/D	17F	carriage	ERR044920
	33012	UoS0301	UK	N/D	6A	carriage	ERR044943
	33013	UoS0304	UK	N/D	16F	carriage	ERR044946
	33014	UoS2130	UK	N/D	11A	carriage	ERR044997
	33015	UoS2131	UK	N/D	11A	carriage	ERR044998
	33016	UoS3257	UK	N/D	15B/C	carriage	ERR046121
	33017	UoS3299	UK	N/D	19F	carriage	ERR046134
	33018	UoS4002	UK	N/D	11A	carriage	ERR046143
	33019	UoS4008	UK	N/D	22F	carriage	ERR046144
	33020	UoS4039	UK	N/D	21	carriage	ERR046155
	33021	UoS4226	UK	N/D	11A	carriage	ERR046199
	33022	UoS4252	UK	N/D	22F	carriage	ERR046205
	33031	UoS5205	UK	N/D	16F	carriage	ERR047113
	33032	UoS5066	UK	N/D	31	carriage	ERR047132
	33033	UoS5259	UK	N/D	15B/C	carriage	ERR047151
	33034	UoS5262	UK	N/D	23A	carriage	ERR047152
	33053	UoS0307	UK	N/D	7F	carriage	ERR044948
	33054	UoS3293	UK	N/D	6A	carriage	ERR046132
	33055	UoS4044	UK	N/D	19A	carriage	ERR046156
	33056	UoS4134	UK	N/D	21	carriage	ERR046177
	33057	UoS4223	UK	N/D	7F	carriage	ERR046198
	33058	UoS4265	UK	N/D	21	carriage	ERR046207
	33060	UoS5222	UK	N/D	6C	carriage	ERR047118
	33063	UoS0302	UK	N/D	11A	carriage	ERR044944
	33064	UoS4242	UK	N/D	6A	carriage	ERR046202
	33067	UoS5227	UK	N/D	33A	carriage	ERR047121
	33068	UoS5271	UK	N/D	15B/C	carriage	ERR047156
	33072	UoS0237	UK	N/D	6C	carriage	ERR044916
	33073	UoS0272	UK	N/D	3	carriage	ERR044929
	33076	UoS5217	UK	N/D	15A	carriage	ERR047115
	33077	UoS5288	UK	N/D	23B	carriage	ERR047163
	33736	UoS0026	UK	N/D	17F	carriage	ERR044864
	33737	UoS0058	UK	N/D	15B/C	carriage	ERR044870
	33738	UoS0061	UK	N/D	17F	carriage	ERR044871
	33739	UoS0220	UK	N/D	6B	carriage	ERR044911
	33740	UoS0221	UK	N/D	19F	carriage	ERR044912
	33741	UoS0242	UK	N/D	23A	carriage	ERR044917
	33742	UoS0245	UK	N/D	6B	carriage	ERR044918
	33743	UoS0263	UK	N/D	6C	carriage	ERR044925
	33744	UoS0266	UK	N/D	6A	carriage	ERR044926
	33745	UoS0268	UK	N/D	23B	carriage	ERR044928
	33746	UoS0280	UK	N/D	19A	carriage	ERR044934
	33747	UoS0288	UK	N/D	19F	carriage	ERR044938
	33748	UoS0289	UK	N/D	19F	carriage	ERR044939
	33749	UoS0290	UK	N/D	6B	carriage	ERR044940
	33750	UoS0303	UK	N/D	6B	carriage	ERR044945
	33751	UoS0305	UK	N/D	15B/C	carriage	ERR044947
	33752	UoS0308	UK	N/D	19F	carriage	ERR044949
	33753	UoS0310	UK	N/D	15B/C	carriage	ERR044950
	33754	UoS0311	UK	N/D	15A	carriage	ERR044951
	33755	UoS0314	UK	N/D	6B	carriage	ERR044952
	33756	UoS2041	UK	N/D	17F	carriage	ERR044978
	33757	UoS2050	UK	N/D	6B	carriage	ERR044979
	33758	UoS2052	UK	N/D	23A	carriage	ERR044981
	33759	UoS2054	UK	N/D	19F	carriage	ERR044982
	33760	UoS2055	UK	N/D	6B	carriage	ERR044983
	33761	UoS2058	UK	N/D	6B	carriage	ERR044984
	33762	UoS2060	UK	N/D	6C	carriage	ERR044985
	33763	UoS2063	UK	N/D	35F	carriage	ERR044986
	33764	UoS2067	UK	N/D	23A	carriage	ERR044987
	33765	UoS2076	UK	N/D	15B/C	carriage	ERR044991
	33766	UoS2082	UK	N/D	11A	carriage	ERR044992
	33767	UoS2090	UK	N/D	23F	carriage	ERR044993
	33768	UoS2092	UK	N/D	23F	carriage	ERR044994
	33769	UoS2105	UK	N/D	6C	carriage	ERR044995
	33770	UoS2122	UK	N/D	17F	carriage	ERR044996
	33771	UoS2142	UK	N/D	15B/C	carriage	ERR045000
	33772	UoS2146	UK	N/D	14	carriage	ERR045001
	33773	UoS2180	UK	N/D	6C	carriage	ERR045007
	33774	UoS2186	UK	N/D	21	carriage	ERR045008
	33775	UoS2199	UK	N/D	22F	carriage	ERR045011
	33776	UoS2205	UK	N/D	11A	carriage	ERR045012
	33777	UoS2236	UK	N/D	17F	carriage	ERR045021
	33778	UoS2243	UK	N/D	6B	carriage	ERR045024
	33781	UoS3256	UK	N/D	23B	carriage	ERR046120
	33782	UoS3298	UK	N/D	22F	carriage	ERR046133
	33783	UoS3326	UK	N/D	22F	carriage	ERR046142
	33784	UoS4032	UK	N/D	35F	carriage	ERR046153
	33785	UoS4157	UK	N/D	22F	carriage	ERR046183
	33786	UoS4168	UK	N/D	22F	carriage	ERR046188
	33789	UoS5193	UK	N/D	19A	carriage	ERR047110
	33790	UoS5065	UK	N/D	6C	carriage	ERR047131
	33791	UoS5110	UK	N/D	6C	carriage	ERR047143
	33792	UoS5114	UK	N/D	11A	carriage	ERR047145
	33793	UoS5251	UK	N/D	23B	carriage	ERR047150
	33794	UoS5270	UK	N/D	21	carriage	ERR047155
	33800	UoS3162	UK	N/D	33A	carriage	ERR046090
	33801	UoS5166	UK	N/D	33A	carriage	ERR045434
	33802	UoS4257	UK	N/D	33A	carriage	ERR046206
	33803	UoS4074	UK	N/D	33A	carriage	ERR046160
	33804	UoS3033	UK	N/D	3	carriage	ERR046055
	33805	UoS0174	UK	N/D	22F	carriage	ERR044901
	33806	UoS4131	UK	N/D	8	carriage	ERR046175
	33807	UoS2254	UK	N/D	22F	carriage	ERR045028
	33808	UoS5220	UK	N/D	7F	carriage	ERR047117
	33809	UoS4151	UK	N/D	7F	carriage	ERR046181
	33810	UoS3077	UK	N/D	11A	carriage	ERR046069
	33811	UoS3006	UK	N/D	11A	carriage	ERR048225
	33812	UoS3115	UK	N/D	11A	carriage	ERR046078
	33813	UoS5003	UK	N/D	11A	carriage	ERR045394
	33814	UoS4339	UK	N/D	11A	carriage	ERR045370
	33815	UoS4083	UK	N/D	11A	carriage	ERR046165
	33816	UoS0023	UK	N/D	31	carriage	ERR044863
	33817	UoS3252	UK	N/D	11A	carriage	ERR046118
	33818	UoS2227	UK	N/D	31	carriage	ERR045018
	33819	UoS3003	UK	N/D	23B	carriage	ERR048224
	33820	UoS3065	UK	N/D	31	carriage	ERR046065
	33821	UoS3205	UK	N/D	3	carriage	ERR046102
	33822	UoS5263	UK	N/D	31	carriage	ERR047153
	33823	UoS0103	UK	N/D	3	carriage	ERR044882
	33824	UoS0080	UK	N/D	9N	carriage	ERR044876
	33825	UoS4318	UK	N/D	22F	carriage	ERR045363
	33826	UoS5122	UK	N/D	11A	carriage	ERR045419
	33827	UoS3160	UK	N/D	22F	carriage	ERR046088
	33828	UoS4180	UK	N/D	11A	carriage	ERR046190
	33829	UoS4320	UK	N/D	11A	carriage	ERR045364
	33830	UoS3301	UK	N/D	11A	carriage	ERR046136
	33831	UoS4020	UK	N/D	11A	carriage	ERR046148
	33832	UoS4012	UK	N/D	11A	carriage	ERR046146
	33833	UoS4382	UK	N/D	11A	carriage	ERR045387
	33834	UoS2315	UK	N/D	11A	carriage	ERR045047
	33835	UoS5226	UK	N/D	33F	carriage	ERR047120
	33836	UoS5218	UK	N/D	23A	carriage	ERR047116
	33837	UoS5191	UK	N/D	33F	carriage	ERR047109
	33838	UoS5233	UK	N/D	35B	carriage	ERR047122
	33839	UoS2011	UK	N/D	33F	carriage	ERR044966
	33840	UoS5181	UK	N/D	12F	carriage	ERR047106
	33841	UoS2027	UK	N/D	11A	carriage	ERR044971
	33842	UoS5165	UK	N/D	33F	carriage	ERR045433
	33843	UoS4275	UK	N/D	23F	carriage	ERR045351
	33844	UoS0165	UK	N/D	19F	carriage	ERR044898
	33845	UoS3066	UK	N/D	23A	carriage	ERR046066
	33846	UoS5051	UK	N/D	23A	carriage	ERR047125
	33847	UoS3060	UK	N/D	6C	carriage	ERR046062
	33848	UoS3314	UK	N/D	10A	carriage	ERR046137
	33849	UoS0048	UK	N/D	10A	carriage	ERR044867
	33850	UoS5050	UK	N/D	19A	carriage	ERR045415
	33851	UoS3161	UK	N/D	23B	carriage	ERR046089
	33852	UoS2014	UK	N/D	22F	carriage	ERR044967
	33853	UoS4279	UK	N/D	19A	carriage	ERR045352
	33854	UoS5022	UK	N/D	15A	carriage	ERR045404
	33855	UoS2275	UK	N/D	23A	carriage	ERR045033
	33856	UoS0050	UK	N/D	6A	carriage	ERR044869
	33857	UoS4169	UK	N/D	22F	carriage	ERR046189
	33858	UoS4369	UK	N/D	23B	carriage	ERR045380
	33859	UoS3009	UK	N/D	23B	carriage	ERR048226
	33860	UoS4139	UK	N/D	23B	carriage	ERR046179
	33861	UoS0281	UK	N/D	19A	carriage	ERR044935
	33862	UoS2006	UK	N/D	6B	carriage	ERR044965
	33863	UoS3250	UK	N/D	15B/C	carriage	ERR046116
	33864	UoS0207	UK	N/D	19A	carriage	ERR044907
	33865	UoS2244	UK	N/D	23F	carriage	ERR045025
	33866	UoS4375	UK	N/D	15B/C	carriage	ERR045385
	33867	UoS2032	UK	N/D	16F	carriage	ERR044974
	33868	UoS2373	UK	N/D	19A	carriage	ERR048222
	33869	UoS4326	UK	N/D	15A	carriage	ERR045366
	33870	UoS4104	UK	N/D	19A	carriage	ERR046172
	33871	UoS2316	UK	N/D	6C	carriage	ERR045048
	33872	UoS2333	UK	N/D	16F	carriage	ERR048210
	33873	UoS4337	UK	N/D	23B	carriage	ERR045368
	33874	UoS4386	UK	N/D	19A	carriage	ERR045390
	33875	UoS3210	UK	N/D	19A	carriage	ERR046103
	33876	UoS2216	UK	N/D	23F	carriage	ERR045015
	33877	UoS3271	UK	N/D	15B/C	carriage	ERR046126
	33878	UoS3032	UK	N/D	22F	carriage	ERR046054
	33879	UoS5186	UK	N/D	22F	carriage	ERR047107
	33880	UoS4373	UK	N/D	23B	carriage	ERR045384
	33881	UoS5225	UK	N/D	16F	carriage	ERR047119
	33882	UoS2261	UK	N/D	23B	carriage	ERR045031
	33883	UoS3001	UK	N/D	23F	carriage	ERR048223
	33884	UoS4269	UK	N/D	19A	carriage	ERR046208
	33885	UoS5098	UK	N/D	23B	carriage	ERR047140
	33886	UoS3108	UK	N/D	22F	carriage	ERR046076
	33887	UoS4155	UK	N/D	20A	carriage	ERR046182
	33888	UoS2210	UK	N/D	23F	carriage	ERR045013
	33889	UoS4024	UK	N/D	11A	carriage	ERR046149
	33890	UoS5129	UK	N/D	15A	carriage	ERR045421
	33891	UoS4399	UK	N/D	6A	carriage	ERR045393
	33892	UoS3249	UK	N/D	17F	carriage	ERR046115
	33893	UoS4028	UK	N/D	11A	carriage	ERR046151
	33894	UoS3016	UK	N/D	22F	carriage	ERR048227
	33895	UoS4036	UK	N/D	22F	carriage	ERR046154
	33896	UoS5027	UK	N/D	22F	carriage	ERR045407
	33897	UoS3109	UK	N/D	22F	carriage	ERR046077
	33898	UoS0041	UK	N/D	6Bii	carriage	ERR044866
	33899	UoS4393	UK	N/D	11A	carriage	ERR045392
	33900	UoS4165	UK	N/D	NT	carriage	ERR046185
	33901	UoS2306	UK	N/D	22F	carriage	ERR045043
	33902	UoS2037	UK	N/D	11A	carriage	ERR044976
	33903	UoS2034	UK	N/D	11A	carriage	ERR044975
	33904	UoS3240	UK	N/D	21	carriage	ERR046111
	33905	UoS0319	UK	N/D	23F	carriage	ERR044957
	33906	UoS5033	UK	N/D	15A	carriage	ERR045410
	33907	UoS4330	UK	N/D	21	carriage	ERR045367
	33908	UoS0173	UK	N/D	N/D	carriage	ERR044900
	33909	UoS2235	UK	N/D	7C	carriage	ERR045020
	33910	UoS4206	UK	N/D	17F	carriage	ERR046195
	33911	UoS0155	UK	N/D	15B/C	carriage	ERR044893
	33912	UoS0159	UK	N/D	6B	carriage	ERR044895
	33913	UoS4385	UK	N/D	17F	carriage	ERR045389
	33914	UoS2297	UK	N/D	23F	carriage	ERR045039
	33915	UoS2287	UK	N/D	15B/C	carriage	ERR045036
	33916	UoS3220	UK	N/D	1	carriage	ERR046104
	33917	UoS4297	UK	N/D	21	carriage	ERR045358
	33918	UoS4338	UK	N/D	15A	carriage	ERR045369
	33919	UoS2225	UK	N/D	6B	carriage	ERR045017
	33920	UoS5061	UK	N/D	15B/C	carriage	ERR047129
	33921	UoS3154	UK	N/D	15A	carriage	ERR046085
	33922	UoS5109	UK	N/D	15B/C	carriage	ERR047142
	33923	UoS5121	UK	N/D	20B	carriage	ERR045418
	33924	UoS3259	UK	N/D	20B	carriage	ERR046123
	33925	UoS3315	UK	N/D	15B/C	carriage	ERR046138
	33926	UoS3182	UK	N/D	6C	carriage	ERR046098
	33927	UoS3024	UK	N/D	15B/C	carriage	ERR046050
	33928	UoS3277	UK	N/D	6C	carriage	ERR046127
	33929	UoS3251	UK	N/D	15B/C	carriage	ERR046117
	33930	UoS4380	UK	N/D	19A	carriage	ERR045386
	33931	UoS5028	UK	N/D	21	carriage	ERR045408
	33932	UoS4384	UK	N/D	15B/C	carriage	ERR045388
	33933	UoS4364	UK	N/D	15B/C	carriage	ERR045378
	33934	UoS5014	UK	N/D	23B	carriage	ERR045399
	33935	UoS5243	UK	N/D	21	carriage	ERR047146
	33936	UoS0110	UK	N/D	23F	carriage	ERR044883
	33937	UoS3064	UK	N/D	6C	carriage	ERR046064
	33938	UoS5120	UK	N/D	23B	carriage	ERR045417
	33939	UoS3190	UK	N/D	6C	carriage	ERR046099
	33940	UoS5013	UK	N/D	23B	carriage	ERR045398
	33941	UoS0021	UK	N/D	23F	carriage	ERR044862
	33942	UoS3159	UK	N/D	6C	carriage	ERR046087
	33943	UoS3164	UK	N/D	6C	carriage	ERR046091
	33944	UoS3180	UK	N/D	6C	carriage	ERR046096
	33945	UoS2354	UK	N/D	6C	carriage	ERR048218
	33946	UoS3022	UK	N/D	6C	carriage	ERR046049
	33947	UoS0141	UK	N/D	23F	carriage	ERR044889
	33948	UoS5178	UK	N/D	35F	carriage	ERR047104
	33949	UoS4150	UK	N/D	15A	carriage	ERR046180
	33950	UoS4311	UK	N/D	9N	carriage	ERR045361
	33951	UoS3226	UK	N/D	22F	carriage	ERR046106
	33952	UoS0081	UK	N/D	6C	carriage	ERR044877
	33953	UoS2288	UK	N/D	6C	carriage	ERR045037
	33954	UoS4370	UK	N/D	35F	carriage	ERR045381
	33955	UoS4227	UK	N/D	6C	carriage	ERR046200
	33956	UoS5269	UK	N/D	6C	carriage	ERR047154
	33957	UoS0156	UK	N/D	35F	carriage	ERR044894
	33958	UoS4096	UK	N/D	NT	carriage	ERR046169
	33959	UoS2073	UK	N/D	6C	carriage	ERR044989
	33960	UoS4371	UK	N/D	6C	carriage	ERR045382
	33961	UoS2191	UK	N/D	23F	carriage	ERR045009
	33962	UoS2074	UK	N/D	6C	carriage	ERR044990
	33963	UoS0049	UK	N/D	19F	carriage	ERR044868
	33964	UoS4388	UK	N/D	23A	carriage	ERR045391
	33965	UoS3166	UK	N/D	35F	carriage	ERR046093
	33966	UoS5142	UK	N/D	6B	carriage	ERR045425
	33967	UoS3042	UK	N/D	9N	carriage	ERR046057
	33968	UoS0274	UK	N/D	34	carriage	ERR044931
	33969	UoS5157	UK	N/D	1	carriage	ERR045430
	33970	UoS0064	UK	N/D	23F	carriage	ERR044872
	33971	UoS2024	UK	N/D	34	carriage	ERR044970
	33972	UoS0163	UK	N/D	4	carriage	ERR044897
	33973	UoS4292	UK	N/D	34	carriage	ERR045356
	33974	UoS4071	UK	N/D	19A	carriage	ERR046159
	33975	UoS0232	UK	N/D	19A	carriage	ERR044914
	33976	UoS2340	UK	N/D	6B	carriage	ERR048214
	33977	UoS3059	UK	N/D	N/D	carriage	ERR046061
	33978	UoS0318	UK	N/D	16F	carriage	ERR044956
	33979	UoS4270	UK	N/D	18C	carriage	ERR046209
	33980	UoS0214	UK	N/D	23F	carriage	ERR044908
	33981	UoS4285	UK	N/D	19A	carriage	ERR045353
	33982	UoS0215	UK	N/D	23F	carriage	ERR044909
	33983	UoS2021	UK	N/D	35F	carriage	ERR044969
	33984	UoS4015	UK	N/D	15B/C	carriage	ERR046147
	33985	UoS5124	UK	N/D	23B	carriage	ERR045420
	33986	UoS2168	UK	N/D	19A	carriage	ERR045005
	33987	UoS5285	UK	N/D	15B/C	carriage	ERR047161
	33988	UoS4029	UK	N/D	15B/C	carriage	ERR046152
	33989	UoS5180	UK	N/D	35F	carriage	ERR047105
	33990	UoS5062	UK	N/D	35F	carriage	ERR047130
	33991	UoS4077	UK	N/D	23B	carriage	ERR046162
	33992	UoS2240	UK	N/D	19F	carriage	ERR045023
	33993	UoS2173	UK	N/D	35F	carriage	ERR045006
	33994	UoS4187	UK	N/D	35F	carriage	ERR046192
	33995	UoS3097	UK	N/D	35B	carriage	ERR046074
	33996	UoS5012	UK	N/D	6C	carriage	ERR045397
	33997	UoS2258	UK	N/D	23F	carriage	ERR045030
	33998	UoS0257	UK	N/D	19F	carriage	ERR044923
	33999	UoS3038	UK	N/D	35F	carriage	ERR046056
	34000	UoS4100	UK	N/D	16F	carriage	ERR046171
	34001	UoS5038	UK	N/D	35F	carriage	ERR045411
	34002	UoS4300	UK	N/D	35F	carriage	ERR045359
	34003	UoS4208	UK	N/D	22F	carriage	ERR046196
	34004	UoS5171	UK	N/D	35F	carriage	ERR045436
	34005	UoS4087	UK	N/D	35F	carriage	ERR046167
	34006	UoS2346	UK	N/D	6A	carriage	ERR048216
	34007	UoS5089	UK	N/D	21	carriage	ERR047139
	34008	UoS0205	UK	N/D	6B	carriage	ERR044906
	34009	UoS0038	UK	N/D	6B	carriage	ERR044865
	34010	UoS2271	UK	N/D	15B/C	carriage	ERR045032
	34011	UoS3300	UK	N/D	21	carriage	ERR046135
	34012	UoS3031	UK	N/D	6B	carriage	ERR046053
	34013	UoS5043	UK	N/D	21	carriage	ERR045413
	34014	UoS2280	UK	N/D	14	carriage	ERR045035
	34015	UoS2018	UK	N/D	6B	carriage	ERR044968
	34016	UoS0152	UK	N/D	6B	carriage	ERR044891
	34017	UoS5156	UK	N/D	33F	carriage	ERR045429
	34018	UoS0233	UK	N/D	19F	carriage	ERR044915
	34019	UoS0093	UK	N/D	6B	carriage	ERR044879
	34020	UoS3156	UK	N/D	38	carriage	ERR046086
	34021	UoS0285	UK	N/D	6B	carriage	ERR044937
	34022	UoS4049	UK	N/D	6B	carriage	ERR046157
	34023	UoS0276	UK	N/D	6B	carriage	ERR044932
	34024	UoS4246	UK	N/D	38	carriage	ERR046204
	34025	UoS2371	UK	N/D	6C	carriage	ERR048221
	34026	UoS3074	UK	N/D	6C	carriage	ERR046068
	34027	UoS0196	UK	N/D	9V	carriage	ERR044905
	34028	UoS2215	UK	N/D	6C	carriage	ERR045014
	34029	UoS2250	UK	N/D	6B	carriage	ERR045027
	34030	UoS0154	UK	N/D	6A	carriage	ERR044892
	34031	UoS5119	UK	N/D	15A	carriage	ERR045416
	34032	UoS2217	UK	N/D	35F	carriage	ERR045016
	34033	UoS2153	UK	N/D	6B	carriage	ERR045003
	34034	UoS2319	UK	N/D	6A	carriage	ERR045049
	34035	UoS0194	UK	N/D	6A	carriage	ERR044904
	34036	UoS3200	UK	N/D	6A	carriage	ERR046101
	34037	UoS0113	UK	N/D	6A	carriage	ERR044884
	34038	UoS0291	UK	N/D	14	carriage	ERR044941
	34039	UoS0075	UK	N/D	6A	carriage	ERR044875
	34040	UoS3324	UK	N/D	23A	carriage	ERR046140
	34041	UoS0267	UK	N/D	14	carriage	ERR044927
	34042	UoS0014	UK	N/D	9V	carriage	ERR044860
	34043	UoS2255	UK	N/D	19F	carriage	ERR045029
	34044	UoS2166	UK	N/D	6A	carriage	ERR045004
	34045	UoS5284	UK	N/D	6A	carriage	ERR047160
	34046	UoS3284	UK	N/D	6C	carriage	ERR046129
	34047	UoS2359	UK	N/D	6A	carriage	ERR048219
	34048	UoS0256	UK	N/D	23F	carriage	ERR044922
	34049	UoS2298	UK	N/D	19F	carriage	ERR045040
	34050	UoS2149	UK	N/D	19F	carriage	ERR045002
	34051	UoS4081	UK	N/D	6A	carriage	ERR046163
	34052	UoS2233	UK	N/D	6A	carriage	ERR045019
	34053	UoS2038	UK	N/D	6A	carriage	ERR044977
	34054	UoS4287	UK	N/D	6A	carriage	ERR045354
	34055	UoS4342	UK	N/D	23B	carriage	ERR045371
	34056	UoS4106	UK	N/D	15B/C	carriage	ERR046173
	34057	UoS2307	UK	N/D	6A	carriage	ERR045044
	34058	UoS5083	UK	N/D	15B/C	carriage	ERR047138
	34059	UoS5021	UK	N/D	35F	carriage	ERR045403
	34060	UoS0094	UK	N/D	38	carriage	ERR044880
	34061	UoS3099	UK	N/D	21	carriage	ERR046075
	34062	UoS0008	UK	N/D	19F	carriage	ERR044858
	34063	UoS4054	UK	N/D	19A	carriage	ERR046158
	34064	UoS2002	UK	N/D	6A	carriage	ERR044963
	34065	UoS2001	UK	N/D	6A	carriage	ERR044962
	34066	UoS4082	UK	N/D	23F	carriage	ERR046164
	34067	UoS4310	UK	N/D	15B/C	carriage	ERR045360
	34068	UoS0262	UK	N/D	N/D	carriage	ERR044924
	34069	UoS3165	UK	N/D	15B/C	carriage	ERR046092
	34070	UoS3143	UK	N/D	NT	carriage	ERR046083
	34071	UoS0095	UK	N/D	N/D	carriage	ERR044881
	34072	UoS5136	UK	N/D	19A	carriage	ERR045424
	34073	UoS4011	UK	N/D	24F	carriage	ERR046145
	34074	UoS5015	UK	N/D	21	carriage	ERR045400
	34075	UoS3026	UK	N/D	6B	carriage	ERR046051
	34076	UoS0145	UK	N/D	15B/C	carriage	ERR044890
	34077	UoS0082	UK	N/D	6B	carriage	ERR044878
	34078	UoS0172	UK	N/D	6B	carriage	ERR044899
	34079	UoS0140	UK	N/D	6B	carriage	ERR044888
	34080	UoS2311	UK	N/D	21	carriage	ERR045046
	34081	UoS0138	UK	N/D	6B	carriage	ERR044887
	34082	UoS0136	UK	N/D	6B	carriage	ERR044886
	34083	UoS0324	UK	N/D	6B	carriage	ERR044961
	34084	UoS0284	UK	N/D	38	carriage	ERR044936
	34085	UoS2003	UK	N/D	6B	carriage	ERR044964
	34086	UoS2247	UK	N/D	6B	carriage	ERR045026
	34087	UoS3068	UK	N/D	23A	carriage	ERR046067
	34088	UoS0315	UK	N/D	38	carriage	ERR044953
	34089	UoS3264	UK	N/D	23B	carriage	ERR046124
	34090	UoS3192	UK	N/D	6B	carriage	ERR046100
	34091	UoS0320	UK	N/D	6B	carriage	ERR044958
	34092	UoS0015	UK	N/D	6B	carriage	ERR044861
	34093	UoS0321	UK	N/D	6B	carriage	ERR044959
	34094	UoS0254	UK	N/D	6B	carriage	ERR044921
	34095	UoS2308	UK	N/D	6A	carriage	ERR045045
	34096	UoS2279	UK	N/D	6B	carriage	ERR045034
	34097	UoS3138	UK	N/D	33B	carriage	ERR046081
	34098	UoS5287	UK	N/D	21	carriage	ERR047162
	34099	UoS0322	UK	N/D	19F	carriage	ERR044960
	34100	UoS0011	UK	N/D	NT	carriage	ERR044859
	34101	UoS3029	UK	N/D	NT	carriage	ERR046052
	34102	UoS2289	UK	N/D	6C	carriage	ERR045038
	34103	UoS4167	UK	N/D	21	carriage	ERR046187
	34104	UoS3140	UK	N/D	NT	carriage	ERR046082
	34105	UoS2030	UK	N/D	6B	carriage	ERR044973
	34106	UoS2305	UK	N/D	6B	carriage	ERR045042
	34107	UoS0071	UK	N/D	6B	carriage	ERR044874
	34108	UoS0223	UK	N/D	15B/C	carriage	ERR044913
	34109	UoS2300	UK	N/D	6B	carriage	ERR045041
	34110	UoS2029	UK	N/D	6D	carriage	ERR044972
	34111	UoS0317	UK	N/D	19F	carriage	ERR044955
	34112	UoS0279	UK	N/D	19F	carriage	ERR044933
	34113	UoS5135	UK	N/D	19A	carriage	ERR045423
	34114	UoS0068	UK	N/D	6A	carriage	ERR044873
	34115	UoS0135	UK	N/D	23F	carriage	ERR044885
	34116	UoS0160	UK	N/D	11A	carriage	ERR044896
	34117	UoS0175	UK	N/D	19F	carriage	ERR044902
	34118	UoS4273	UK	N/D	19A	carriage	ERR045350
	34119	UoS4289	UK	N/D	23F	carriage	ERR045355
	34120	UoS4294	UK	N/D	35F	carriage	ERR045357
	34121	UoS4314	UK	N/D	33F	carriage	ERR045362
	34122	UoS4322	UK	N/D	19A	carriage	ERR045365
	34123	UoS4344	UK	N/D	6C	carriage	ERR045372
	34124	UoS4346	UK	N/D	15A	carriage	ERR045373
	34125	UoS4350	UK	N/D	9N	carriage	ERR045374
	34126	UoS4356	UK	N/D	22F	carriage	ERR045375
	34127	UoS4361	UK	N/D	21	carriage	ERR045376
	34128	UoS4362	UK	N/D	15B/C	carriage	ERR045377
	34129	UoS4366	UK	N/D	35F	carriage	ERR045379
	34130	UoS4372	UK	N/D	34	carriage	ERR045383
	34131	UoS5007	UK	N/D	15A	carriage	ERR045396
	34132	UoS5020	UK	N/D	15B/C	carriage	ERR045402
	34133	UoS5023	UK	N/D	3	carriage	ERR045405
	34134	UoS5030	UK	N/D	35B	carriage	ERR045409
	34135	UoS5040	UK	N/D	21	carriage	ERR045412
	34136	UoS5133	UK	N/D	21	carriage	ERR045422
	34137	UoS5144	UK	N/D	6C	carriage	ERR045426
	34138	UoS5149	UK	N/D	10A	carriage	ERR045427
	34139	UoS5152	UK	N/D	11A	carriage	ERR045428
	34140	UoS5159	UK	N/D	33A	carriage	ERR045431
	34141	UoS5173	UK	N/D	6C	carriage	ERR045437
	34142	UoS3021	UK	N/D	11A	carriage	ERR046048
	34143	UoS3093	UK	N/D	22F	carriage	ERR046073
	34144	UoS3122	UK	N/D	6A	carriage	ERR046079
	34145	UoS3123	UK	N/D	23F	carriage	ERR046080
	34146	UoS3245	UK	N/D	7F	carriage	ERR046112
	34147	UoS3248	UK	N/D	23F	carriage	ERR046114
	34148	UoS3325	UK	N/D	15B/C	carriage	ERR046141
	34149	UoS4027	UK	N/D	3	carriage	ERR046150
	34150	UoS4076	UK	N/D	23A	carriage	ERR046161
	34151	UoS4099	UK	N/D	21	carriage	ERR046170
	34152	UoS4109	UK	N/D	11A	carriage	ERR046174
	34153	UoS4164	UK	N/D	21	carriage	ERR046184
	34154	UoS4166	UK	N/D	15B/C	carriage	ERR046186
	34155	UoS4191	UK	N/D	6C	carriage	ERR046193
	34156	UoS4201	UK	N/D	16F	carriage	ERR046194
	34157	UoS4214	UK	N/D	21	carriage	ERR046197
	34158	UoS4245	UK	N/D	38	carriage	ERR046203
	34159	UoS5189	UK	N/D	35F	carriage	ERR047108
	34160	UoS5057	UK	N/D	16F	carriage	ERR047127
	34161	UoS5247	UK	N/D	23A	carriage	ERR047147
	34162	UoS5248	UK	N/D	22F	carriage	ERR047148
	34163	UoS5275	UK	N/D	11A	carriage	ERR047158
	34164	UoS5276	UK	N/D	23B	carriage	ERR047159
	34165	UoS5232	UK	N/D	21	carriage	ERR047164
	34166	UoS2323	UK	N/D	6A	carriage	ERR048206
	34167	UoS2325	UK	N/D	6C	carriage	ERR048208
	34168	UoS2337	UK	N/D	6A	carriage	ERR048212
	34169	UoS2370	UK	N/D	3	carriage	ERR048220
	34170	UoS3020	UK	N/D	19A	carriage	ERR048229
	34171	UoS0176	UK	N/D	9V	carriage	ERR044903
	34172	UoS0218	UK	N/D	31	carriage	ERR044910
	34173	UoS0273	UK	N/D	6B	carriage	ERR044930
	34174	UoS2196	UK	N/D	22F	carriage	ERR045010
	34175	UoS5026	UK	N/D	6C	carriage	ERR045406
	34176	UoS3048	UK	N/D	19A	carriage	ERR046058
	34177	UoS3050	UK	N/D	6C	carriage	ERR046059
	34178	UoS3055	UK	N/D	6C	carriage	ERR046060
	34179	UoS3063	UK	N/D	6A	carriage	ERR046063
	34180	UoS3079	UK	N/D	15B/C	carriage	ERR046070
	34181	UoS3081	UK	N/D	15A	carriage	ERR046071
	34182	UoS3088	UK	N/D	6C	carriage	ERR046072
	34183	UoS3153	UK	N/D	19A	carriage	ERR046084
	34184	UoS3171	UK	N/D	6A	carriage	ERR046094
	34185	UoS3176	UK	N/D	11A	carriage	ERR046095
	34186	UoS3181	UK	N/D	35B	carriage	ERR046097
	34187	UoS3225	UK	N/D	6B	carriage	ERR046105
	34188	UoS3227	UK	N/D	19A	carriage	ERR046107
	34189	UoS3233	UK	N/D	33F	carriage	ERR046108
	34190	UoS3234	UK	N/D	38	carriage	ERR046109
	34191	UoS3235	UK	N/D	6A	carriage	ERR046110
	34192	UoS3255	UK	N/D	10A	carriage	ERR046119
	34193	UoS3283	UK	N/D	23A	carriage	ERR046128
	34194	UoS4091	UK	N/D	6B	carriage	ERR046168
	34195	UoS4184	UK	N/D	33F	carriage	ERR046191
	34196	UoS5053	UK	N/D	19A	carriage	ERR047126
	34197	UoS5059	UK	N/D	16F	carriage	ERR047128
	34198	UoS5080	UK	N/D	35B	carriage	ERR047137
	34199	UoS5108	UK	N/D	11A	carriage	ERR047141
	34200	UoS2324	UK	N/D	23B	carriage	ERR048207
	34201	UoS2329	UK	N/D	23F	carriage	ERR048209
	34202	UoS2338	UK	N/D	6C	carriage	ERR048213
	34203	UoS2343	UK	N/D	6A	carriage	ERR048215
	34204	UoS2351	UK	N/D	6C	carriage	ERR048217
	34205	UoS3017	UK	N/D	23A	carriage	ERR048228
Iceland	25288	VICE0899	Iceland	2009	6A	carriage	ERR470344
	25307	VICE1109	Iceland	2010	6B	carriage	ERR540611
	25314	VICE0901	Iceland	2009	6B	carriage	ERR470346
	25316	VICE1341	Iceland	2012	6A	carriage	ERR540420
	25320	VICE1260	Iceland	2011	6B	carriage	ERR540352
	25322	VICE0957	Iceland	2009	6B	carriage	ERR470457
	25323	VICE0918	Iceland	2009	6C	carriage	ERR690883
	25325	VICE1102	Iceland	2010	6B	carriage	ERR540605
	25326	VICE1103	Iceland	2010	6B	carriage	ERR540606
	25327	VICE1363	Iceland	2012	6B	carriage	ERR690950
	25328	VICE0993	Iceland	2009	6B	carriage	ERR470477
	25333	VICE1271	Iceland	2011	6B	carriage	ERR540364
	25334	VICE1177	Iceland	2011	6A	carriage	ERR540673
	25338	VICE1012	Iceland	2009	6B	carriage	ERR470490
	25339	VICE1191	Iceland	2011	6A	carriage	ERR540677
	25341	VICE0877	Iceland	2009	6A	carriage	ERR470328
	25342	VICE1437	Iceland	2013	6B	carriage	ERR689517
	25345	VICE0996	Iceland	2009	6B	carriage	ERR470480
	25346	VICE0930	Iceland	2009	6B	carriage	ERR470157
	25347	VICE0930b	Iceland	2009	6B	carriage	ERR540525
	25351	VICE1410	Iceland	2012	6B	carriage	ERR689490
	25352	VICE1327	Iceland	2012	6A	carriage	ERR540409
	25353	VICE1518	Iceland	2013	6A	carriage	ERR697250
	25354	VICE1552	Iceland	2013	6A	carriage	ERR697284
	25356	VICE0966	Iceland	2009	6B	carriage	ERR470462
	25358	VICE1150	Iceland	2010	6E	carriage	ERR540651
	25359	VICE1104	Iceland	2010	6B	carriage	ERR540607
	25360	VICE1165	Iceland	2010	6B	carriage	ERR540664
	25361	VICE1055	Iceland	2010	6A	carriage	ERR690903
	25362	VICE1365	Iceland	2012	6B	carriage	ERR689454
	25364	VICE0903	Iceland	2009	6A	carriage	ERR470348
	25365	VICE1274	Iceland	2011	6B	carriage	ERR540366
	25368	VICE1001	Iceland	2009	6B	carriage	ERR470482
	25369	VICE0849	Iceland	2009	6B	carriage	ERR470313
	25371	VICE1167	Iceland	2010	6B	carriage	ERR540666
	25373	VICE1270	Iceland	2011	6B	carriage	ERR540362
	25374	VICE1380	Iceland	2012	6A	carriage	ERR689467
	25375	VICE1377	Iceland	2012	6A	carriage	ERR689464
	25376	VICE1308	Iceland	2012	6A	carriage	ERR540393
	25377	VICE1540	Iceland	2013	6E	carriage	ERR697273
	25379	VICE1004	Iceland	2009	6E	carriage	ERR470484
	25382	VICE0856	Iceland	2009	6E	carriage	ERR470316
	25383	VICE1013	Iceland	2009	6A	carriage	ERR470491
	25384	VICE0998	Iceland	2009	6B	carriage	ERR540543
	25385	VICE1279	Iceland	2011	6B	carriage	ERR540371
	25387	VICE1456	Iceland	2013	6B	carriage	ERR689532
	25390	VICE1145	Iceland	2010	6A	carriage	ERR540646
	25391	VICE1332	Iceland	2012	6B	carriage	ERR540414
	25392	VICE1364	Iceland	2012	6B	carriage	ERR689452
	25393	VICE1364b	Iceland	2012	6B	carriage	ERR689453
	25394	VICE1325	Iceland	2012	6A	carriage	ERR540407
	25395	VICE1538	Iceland	2013	6B	carriage	ERR697270
	25396	VICE1466	Iceland	2013	6A	carriage	ERR689540
	25397	VICE0887	Iceland	2009	6B	carriage	ERR540514
	25398	VICE1423	Iceland	2012	6B	carriage	ERR689501
	25399	VICE1404	Iceland	2012	6A	carriage	ERR689484
	25400	VICE1537	Iceland	2013	6B	carriage	ERR697269
	25402	VICE1176	Iceland	2010	6B	carriage	ERR540672
	25403	VICE1536	Iceland	2013	6A	carriage	ERR697268
	25405	VICE0926	Iceland	2009	6B	carriage	ERR690886
	25406	VICE1057	Iceland	2010	6B	carriage	ERR690904
	25407	VICE1097	Iceland	2010	6B	carriage	ERR540602
	25408	VICE1074	Iceland	2010	6A	carriage	ERR540586
	25409	VICE1223	Iceland	2011	6A	carriage	ERR540693
	25410	VICE1223b	Iceland	2011	6A	carriage	ERR540694
	25411	VICE1463	Iceland	2013	6C	carriage	ERR689537
	25414	VICE1350	Iceland	2012	6A	carriage	ERR690941
	25415	VICE1369	Iceland	2012	6A	carriage	ERR689457
	25416	VICE1314	Iceland	2012	6B	carriage	ERR540397
	25417	VICE1314b	Iceland	2012	6B	carriage	ERR540398
	25419	VICE0985	Iceland	2009	6B	carriage	ERR470471
	25420	VICE1257b	Iceland	2011	6A	carriage	ERR540349
	25421	VICE0999	Iceland	2009	6B	carriage	ERR470481
	25422	VICE1157	Iceland	2010	6B	carriage	ERR540657
	25423	VICE1246	Iceland	2011	6A	carriage	ERR540339
	25424	VICE1569	Iceland	2013	6C	carriage	ERR697301
	25425	VICE0860	Iceland	2009	6B	carriage	ERR470319
	25426	VICE1014	Iceland	2009	6A	carriage	ERR470492
	25427	VICE1044	Iceland	2010	6B	carriage	ERR540567
	25428	VICE1160	Iceland	2010	6C	carriage	ERR540660
	25429	VICE1476	Iceland	2013	6A	carriage	ERR697212
	25432	VICE1127	Iceland	2010	6B	carriage	ERR540628
	25433	VICE1208	Iceland	2011	6A	carriage	ERR540685
	25434	VICE1429	Iceland	2012	6B	carriage	ERR689508
	25435	VICE0974	Iceland	2009	6B	carriage	ERR470465
	25436	VICE1251	Iceland	2011	6A	carriage	ERR540343
	25438	VICE0934	Iceland	2009	6A	carriage	ERR470161
	25439	VICE0948	Iceland	2009	6A	carriage	ERR470452
	25443	VICE1124	Iceland	2010	6A	carriage	ERR540626
	25444	VICE1170	Iceland	2010	6A	carriage	ERR540669
	25445	VICE1497	Iceland	2013	6A	carriage	ERR697232
	25446	VICE1015	Iceland	2009	6A	carriage	ERR470493
	25559	VICE1002	Iceland	2009	6B	carriage	ERR470483
	25560	VICE0941	Iceland	2009	6B	carriage	ERR470449
	25561	VICE0989	Iceland	2009	6A	carriage	ERR470474
	25562	VICE0937	Iceland	2009	6A	carriage	ERR540527
	25563	VICE0880	Iceland	2009	6E	carriage	ERR470331
	25565	VICE0863	Iceland	2009	6A	carriage	ERR690880
	25566	VICE1018	Iceland	2009	6A	carriage	ERR470494
	25567	VICE0892	Iceland	2009	6B	carriage	ERR470339
	25568	VICE0907	Iceland	2009	6C	carriage	ERR470351
	25569	VICE0942	Iceland	2009	6A	carriage	ERR470450
	25584	VICE1034	Iceland	2010	6E	carriage	ERR540558
	25588	VICE1147	Iceland	2010	6B	carriage	ERR690911
	25589	VICE1106	Iceland	2010	6B	carriage	ERR540608
	25590	VICE1064	Iceland	2010	6A	carriage	ERR540579
	25591	VICE1099	Iceland	2010	6B	carriage	ERR540603
	25603	VICE1233	Iceland	2011	6B	carriage	ERR540700
	25604	VICE1253	Iceland	2011	6B	carriage	ERR540345
	25612	VICE1412	Iceland	2012	6B	carriage	ERR689491
	25613	VICE1368	Iceland	2012	6B	carriage	ERR689456
	25614	VICE1315	Iceland	2012	6A	carriage	ERR690936
	25615	VICE1319	Iceland	2012	6B	carriage	ERR540401
	25617	VICE1348	Iceland	2012	6A	carriage	ERR690939
	25618	VICE1383	Iceland	2012	6A	carriage	ERR689470
	25619	VICE1414	Iceland	2012	6B	carriage	ERR689493
	25620	VICE1413	Iceland	2012	6A	carriage	ERR689492
	25621	VICE1430	Iceland	2012	6A	carriage	ERR689509
	25622	VICE1349	Iceland	2012	6A	carriage	ERR690940
	25631	VICE1464	Iceland	2013	6C	carriage	ERR689538
	25632	VICE1567	Iceland	2013	6C	carriage	ERR697299
	25633	VICE1445	Iceland	2013	6A	carriage	ERR689523
	33135	VICE0912a	Iceland	2009	23F	carriage	ERR470150
	33136	VICE0915	Iceland	2009	23F	carriage	ERR470152
	33162	VICE0852	Iceland	2009	3	carriage	ERR470314
	33163	VICE0858	Iceland	2009	3	carriage	ERR470317
	33164	VICE0870	Iceland	2009	11A	carriage	ERR470324
	33165	VICE0875	Iceland	2009	23F	carriage	ERR470326
	33193	VICE0927	Iceland	2009	23F	carriage	ERR470156
	33246	VICE0919	Iceland	2009	19F	carriage	ERR470153
	33248	VICE0939	Iceland	2009	19F	carriage	ERR470162
	33348	VICE0921	Iceland	2009	18C	carriage	ERR470154
	33425	VICE0981	Iceland	2009	15B/C	carriage	ERR470468
	33441	VICE0949	Iceland	2009	19F	carriage	ERR470453
	33443	VICE0960	Iceland	2009	23F	carriage	ERR470458
	33444	VICE0963	Iceland	2009	23F	carriage	ERR470460
	33445	VICE0964	Iceland	2009	19A	carriage	ERR470461
	33446	VICE0977	Iceland	2009	23F	carriage	ERR470466
	33447	VICE0984	Iceland	2009	23F	carriage	ERR470470
	33449	VICE0995	Iceland	2009	23F	carriage	ERR470479
	33450	VICE1010	Iceland	2009	19A	carriage	ERR470488
	33452	VICE0916	Iceland	2009	15B/C	carriage	ERR470495
	33456	VICE1126	Iceland	2010	3	carriage	ERR570731
	33457	VICE1328a	Iceland	2012	9V	carriage	ERR540410
	33458	VICE1092	Iceland	2010	23F	carriage	ERR540598
	33460	VICE1134	Iceland	2010	19F	carriage	ERR540636
	33461	VICE1135	Iceland	2010	23F	carriage	ERR540637
	33462	VICE1141	Iceland	2010	N/D	carriage	ERR540642
	33463	VICE1142	Iceland	2010	N/D	carriage	ERR540643
	33464	VICE1143	Iceland	2010	19A	carriage	ERR540644
	33465	VICE1144	Iceland	2010	11A	carriage	ERR540645
	33466	VICE1051	Iceland	2010	19F	carriage	ERR570726
	33469	VICE0847	Iceland	2009	19F	carriage	ERR470311
	33470	VICE0848	Iceland	2009	19F	carriage	ERR470312
	33471	VICE0861	Iceland	2009	23A	carriage	ERR470320
	33472	VICE0865	Iceland	2009	19A	carriage	ERR470321
	33473	VICE0879	Iceland	2009	N/D	carriage	ERR470330
	33474	VICE0894a	Iceland	2009	9N	carriage	ERR470340
	33475	VICE0895	Iceland	2009	18C	carriage	ERR470341
	33477	VICE0902a	Iceland	2009	19F	carriage	ERR470347
	33478	VICE0906	Iceland	2009	15B/C	carriage	ERR470350
	33479	VICE0908	Iceland	2009	33F	carriage	ERR470352
	33480	VICE0910	Iceland	2009	23F	carriage	ERR470353
	33481	VICE1136	Iceland	2010	19A	carriage	ERR540638
	33482	VICE1151	Iceland	2010	15B/C	carriage	ERR540653
	33485	VICE1270a	Iceland	2011	6B	carriage	ERR540362
	33487	VICE1319a	Iceland	2012	6B	carriage	ERR540401
	33488	VICE0937a	Iceland	2009	6A	carriage	ERR540527
	33489	VICE1097a	Iceland	2010	6B	carriage	ERR540602
	33490	VICE1145a	Iceland	2010	6A	carriage	ERR540646
	33491	VICE1150a	Iceland	2010	6Bii	carriage	ERR540651
	33492	VICE1223a	Iceland	2011	6A	carriage	ERR540693
	33493	VICE1364a	Iceland	2012	6B	carriage	ERR689452
	33494	VICE1365a	Iceland	2012	6B	carriage	ERR689454
	33507	VICE0913	Iceland	2009	15B/C	carriage	ERR470151
	33508	VICE0931	Iceland	2009	23F	carriage	ERR470158
	33541	VICE0855	Iceland	2009	15B/C	carriage	ERR470315
	33542	VICE0866	Iceland	2009	23F	carriage	ERR470322
	33543	VICE0876	Iceland	2009	23F	carriage	ERR470327
	33544	VICE0878	Iceland	2009	23F	carriage	ERR470329
	33545	VICE0881	Iceland	2009	9N	carriage	ERR470332
	33546	VICE0890	Iceland	2009	18C	carriage	ERR470338
	33547	VICE0905	Iceland	2009	33F	carriage	ERR470349
	33548	VICE1250	Iceland	2011	11A	carriage	ERR540342
	33549	VICE1252b	Iceland	2011	19F	carriage	ERR540344
	33550	VICE1267	Iceland	2011	19A	carriage	ERR540360
	33551	VICE1273	Iceland	2011	19F	carriage	ERR540365
	33552	VICE1275b	Iceland	2011	N/D	carriage	ERR540368
	33555	VICE1282a	Iceland	2011	11A	carriage	ERR540372
	33557	VICE1283	Iceland	2011	19A	carriage	ERR540374
	33558	VICE1285	Iceland	2011	19F	carriage	ERR540376
	33560	VICE1292	Iceland	2011	19F	carriage	ERR540381
	33561	VICE1293a	Iceland	2011	23F	carriage	ERR540382
	33562	VICE1296	Iceland	2011	9N	carriage	ERR540385
	33564	VICE1301	Iceland	2012	23F	carriage	ERR540389
	33565	VICE1309a	Iceland	2012	11A	carriage	ERR540394
	33566	VICE1317	Iceland	2012	19F	carriage	ERR540399
	33567	VICE1321	Iceland	2012	23F	carriage	ERR540403
	33569	VICE1323	Iceland	2012	23F	carriage	ERR540405
	33570	VICE1329	Iceland	2012	19F	carriage	ERR540411
	33571	VICE1330	Iceland	2012	3	carriage	ERR540412
	33572	VICE1331	Iceland	2012	15B/C	carriage	ERR540413
	33573	VICE1334	Iceland	2012	15B/C	carriage	ERR540415
	33574	VICE1336	Iceland	2012	15B/C	carriage	ERR540416
	33575	VICE1339	Iceland	2012	15B/C	carriage	ERR540418
	33576	VICE1343a	Iceland	2012	15B/C	carriage	ERR540422
	33577	VICE1344a	Iceland	2012	11A	carriage	ERR540423
	33583	VICE0882	Iceland	2009	3	carriage	ERR540513
	33585	VICE0917a	Iceland	2009	19A	carriage	ERR540519
	33586	VICE0950	Iceland	2009	19A	carriage	ERR540530
	33587	VICE1081	Iceland	2010	3	carriage	ERR540591
	33590	VICE1118	Iceland	2010	23F	carriage	ERR540620
	33591	VICE1120	Iceland	2010	23F	carriage	ERR540622
	33592	VICE1128b	Iceland	2010	19F	carriage	ERR540630
	33593	VICE1146	Iceland	2010	19F	carriage	ERR540648
	33594	VICE1154	Iceland	2010	23F	carriage	ERR540654
	33596	VICE1159	Iceland	2010	15B/C	carriage	ERR540659
	33598	VICE1164	Iceland	2010	19F	carriage	ERR540663
	33599	VICE1198	Iceland	2011	11A	carriage	ERR540680
	33600	VICE1200	Iceland	2011	11A	carriage	ERR540681
	33610	VICE1284	Iceland	2011	19F	carriage	ERR540375
	33612	VICE1291	Iceland	2011	23F	carriage	ERR540380
	33613	VICE1304	Iceland	2012	15B/C	carriage	ERR540390
	33614	VICE1306	Iceland	2012	18C	carriage	ERR540391
	33615	VICE1312	Iceland	2012	11A	carriage	ERR540396
	33616	VICE1318	Iceland	2012	15B/C	carriage	ERR540400
	33617	VICE1337	Iceland	2012	11A	carriage	ERR540417
	33618	VICE1344b	Iceland	2012	23F	carriage	ERR540424
	33662	VICE0853	Iceland	2009	3	carriage	ERR540508
	33663	VICE0857	Iceland	2009	19A	carriage	ERR540509
	33665	VICE0869	Iceland	2009	19A	carriage	ERR540511
	33666	VICE0871	Iceland	2009	19A	carriage	ERR540512
	33667	VICE0888	Iceland	2009	19A	carriage	ERR540515
	33670	VICE0917b	Iceland	2009	N/D	carriage	ERR540520
	33671	VICE0923	Iceland	2009	11A	carriage	ERR540522
	33672	VICE0951	Iceland	2009	19A	carriage	ERR540531
	33673	VICE0958	Iceland	2009	9V	carriage	ERR540532
	33674	VICE0959	Iceland	2009	9V	carriage	ERR540533
	33675	VICE0961	Iceland	2009	23F	carriage	ERR540534
	33676	VICE0968	Iceland	2009	9V	carriage	ERR540537
	33678	VICE1019	Iceland	2009	22F	carriage	ERR540548
	33680	VICE1023	Iceland	2009	18C	carriage	ERR540550
	33681	VICE1025a	Iceland	2009	23F	carriage	ERR540552
	33682	VICE1027	Iceland	2009	19F	carriage	ERR540554
	33683	VICE1029	Iceland	2009	19A	carriage	ERR540556
	33685	VICE1041	Iceland	2010	23F	carriage	ERR540565
	33686	VICE1042	Iceland	2010	23A	carriage	ERR540566
	33687	VICE1045	Iceland	2010	23F	carriage	ERR540568
	33688	VICE1056	Iceland	2010	23F	carriage	ERR540575
	33692	VICE1078a	Iceland	2010	3	carriage	ERR540590
	33694	VICE1091	Iceland	2010	11A	carriage	ERR540597
	33695	VICE1094	Iceland	2010	23A	carriage	ERR540599
	33696	VICE1095	Iceland	2010	15B/C	carriage	ERR540600
	33698	VICE1100	Iceland	2010	11A	carriage	ERR540604
	33699	VICE1107	Iceland	2010	23F	carriage	ERR540609
	33701	VICE1121	Iceland	2010	3	carriage	ERR540623
	33702	VICE1122	Iceland	2010	23F	carriage	ERR540624
	33703	VICE1129	Iceland	2010	23F	carriage	ERR540631
	33704	VICE1130	Iceland	2010	23F	carriage	ERR540632
	33705	VICE1131	Iceland	2010	18C	carriage	ERR540633
	33706	VICE1139	Iceland	2010	19F	carriage	ERR540641
	33707	VICE1149a	Iceland	2010	23F	carriage	ERR540649
	33708	VICE1158	Iceland	2010	11A	carriage	ERR540658
	33709	VICE1166a	Iceland	2010	19F	carriage	ERR540665
	33710	VICE1173	Iceland	2010	23F	carriage	ERR540670
	33711	VICE1175	Iceland	2010	19F	carriage	ERR540671
	33712	VICE1192	Iceland	2011	15B/C	carriage	ERR540678
	33713	VICE1193	Iceland	2011	23F	carriage	ERR540679
	33714	VICE1203	Iceland	2011	23F	carriage	ERR540682
	33715	VICE1210a	Iceland	2011	19A	carriage	ERR540687
	33716	VICE1214	Iceland	2011	19F	carriage	ERR540689
	33718	VICE1220	Iceland	2011	19F	carriage	ERR540691
	33719	VICE1222	Iceland	2011	19A	carriage	ERR540692
	33720	VICE1224	Iceland	2011	19A	carriage	ERR540695
	33721	VICE1230	Iceland	2011	15B/C	carriage	ERR540698
	33722	VICE1232	Iceland	2011	19F	carriage	ERR540699
	33724	VICE1179	Iceland	2011	23A	carriage	ERR570732
	33725	VICE1307	Iceland	2012	15B/C	carriage	ERR540392
	33727	VICE1119	Iceland	2010	23F	carriage	ERR540621
	33728	VICE1128a	Iceland	2010	23A	carriage	ERR540629
	33729	VICE1156a	Iceland	2010	23F	carriage	ERR540655
	34208	VICE1461	Iceland	2013	19F	carriage	ERR689535
	34210	VICE1262	Iceland	2011	15B/C	carriage	ERR540355
	34214	VICE0967	Iceland	2009	9V	carriage	ERR540536
	34215	VICE1036a	Iceland	2010	19A	carriage	ERR540559
	34216	VICE1050	Iceland	2010	19F	carriage	ERR540573
	34217	VICE1187	Iceland	2011	11A	carriage	ERR540675
	34218	VICE1366	Iceland	2012	23F	carriage	ERR689455
	34221	VICE1382	Iceland	2012	23F	carriage	ERR689469
	34222	VICE1389	Iceland	2012	19A	carriage	ERR689474
	34223	VICE1395	Iceland	2012	19F	carriage	ERR689476
	34225	VICE1397	Iceland	2012	N/D	carriage	ERR689478
	34226	VICE1400	Iceland	2012	23F	carriage	ERR689481
	34227	VICE1405	Iceland	2012	23F	carriage	ERR689485
	34229	VICE1407	Iceland	2012	23F	carriage	ERR689487
	34230	VICE1415	Iceland	2012	11A	carriage	ERR689494
	34231	VICE1420	Iceland	2012	23B	carriage	ERR689498
	34232	VICE1422	Iceland	2012	18C	carriage	ERR689500
	34233	VICE1425b	Iceland	2012	33F	carriage	ERR689504
	34234	VICE1433b	Iceland	2013	35B	carriage	ERR689513
	34235	VICE1439	Iceland	2013	19A	carriage	ERR689519
	34236	VICE1440	Iceland	2013	35B	carriage	ERR689520
	34237	VICE1441	Iceland	2013	35B	carriage	ERR689521
	34238	VICE1446	Iceland	2013	35B	carriage	ERR689524
	34239	VICE1448	Iceland	2013	19F	carriage	ERR689525
	34240	VICE1449	Iceland	2013	15B/C	carriage	ERR689526
	34241	VICE1450	Iceland	2013	15B/C	carriage	ERR689527
	34242	VICE1453	Iceland	2013	35F	carriage	ERR689529
	34243	VICE1454	Iceland	2013	11A	carriage	ERR689530
	34244	VICE1455	Iceland	2013	23A	carriage	ERR689531
	34245	VICE1457	Iceland	2013	23A	carriage	ERR689533
	34247	VICE1462	Iceland	2013	19A	carriage	ERR689536
	34248	VICE1470	Iceland	2013	15B/C	carriage	ERR689544
	34249	VICE1471	Iceland	2013	15B/C	carriage	ERR689545
	34250	VICE1500b	Iceland	2013	15B/C	carriage	ERR697235
	34251	VICE1501	Iceland	2013	15B/C	carriage	ERR697236
	34252	VICE1503	Iceland	2013	19F	carriage	ERR697238
	34253	VICE1504	Iceland	2013	11A	carriage	ERR697239
	34257	VICE1524	Iceland	2013	19A	carriage	ERR697256
	34258	VICE1526	Iceland	2013	35F	carriage	ERR697258
	34259	VICE1531	Iceland	2013	23F	carriage	ERR697263
	34261	VICE1551b	Iceland	2013	N/D	carriage	ERR697283
	34262	VICE1553	Iceland	2013	9N	carriage	ERR697285
	34263	VICE1555	Iceland	2013	22F	carriage	ERR697288
	34264	VICE1557	Iceland	2013	19A	carriage	ERR697289
	34266	VICE1561	Iceland	2013	11A	carriage	ERR697293
	34269	VICE1564	Iceland	2013	35F	carriage	ERR697296
	34282	VICE0929	Iceland	2009	18C	carriage	ERR540524
	34283	VICE0976	Iceland	2009	19A	carriage	ERR540540
	34285	VICE1016	Iceland	2009	9V	carriage	ERR540547
	34287	VICE1054	Iceland	2010	19F	carriage	ERR540574
	34289	VICE1207	Iceland	2011	23A	carriage	ERR540684
	34290	VICE1209	Iceland	2011	19A	carriage	ERR540686
	34292	VICE1378a	Iceland	2012	19A	carriage	ERR689465
	34293	VICE1387	Iceland	2012	19A	carriage	ERR689472
	34294	VICE1388	Iceland	2012	23F	carriage	ERR689473
	34295	VICE1398	Iceland	2012	23A	carriage	ERR689479
	34296	VICE1409	Iceland	2012	23B	carriage	ERR689489
	34297	VICE1417	Iceland	2012	23B	carriage	ERR689495
	34298	VICE1418	Iceland	2012	35F	carriage	ERR689496
	34300	VICE1426	Iceland	2012	9N	carriage	ERR689505
	34301	VICE1428	Iceland	2012	15B/C	carriage	ERR689507
	34302	VICE1433a	Iceland	2013	23B	carriage	ERR689512
	34303	VICE1435	Iceland	2013	35B	carriage	ERR689515
	34304	VICE1436	Iceland	2013	35B	carriage	ERR689516
	34306	VICE1499	Iceland	2013	15B/C	carriage	ERR697233
	34307	VICE1502	Iceland	2013	15B/C	carriage	ERR697237
	34309	VICE1529	Iceland	2013	19F	carriage	ERR697261
	34310	VICE1534	Iceland	2013	22F	carriage	ERR697266
	34311	VICE1539a	Iceland	2013	11A	carriage	ERR697271
	34312	VICE1542	Iceland	2013	23B	carriage	ERR697275
	34313	VICE1545	Iceland	2013	23B	carriage	ERR697277
	34314	VICE1549a	Iceland	2013	23B	carriage	ERR697280
	34315	VICE1554a	Iceland	2013	9N	carriage	ERR697286
	34317	VICE1559	Iceland	2013	22F	carriage	ERR697291
	34323	VICE1201	Iceland	2011	23F	carriage	ERR570733
	34324	VICE1401	Iceland	2012	23A	carriage	ERR689482
	34326	VICE1467	Iceland	2013	23F	carriage	ERR689541
	34327	VICE1551a	Iceland	2013	15B/C	carriage	ERR697282
	34400	VICE0975	Iceland	2009	19A	carriage	ERR540539
	34401	VICE1011b	Iceland	2009	19A	carriage	ERR540546
	34403	VICE1028	Iceland	2009	19F	carriage	ERR540555
	34406	VICE1061	Iceland	2010	14	carriage	ERR540577
	34407	VICE1190	Iceland	2011	11A	carriage	ERR540676
	34408	VICE1204	Iceland	2011	23F	carriage	ERR540683
	34409	VICE1370	Iceland	2012	23F	carriage	ERR689458
	34410	VICE1385	Iceland	2012	18C	carriage	ERR689471
	34411	VICE1399	Iceland	2012	23A	carriage	ERR689480
	34412	VICE1403	Iceland	2012	23F	carriage	ERR689483
	34413	VICE1408	Iceland	2012	11A	carriage	ERR689488
	34414	VICE1421	Iceland	2012	23B	carriage	ERR689499
	34415	VICE1431	Iceland	2012	22F	carriage	ERR689510
	34416	VICE1438	Iceland	2013	19F	carriage	ERR689518
	34418	VICE1505	Iceland	2013	23F	carriage	ERR697240
	34419	VICE1508	Iceland	2013	15B/C	carriage	ERR697242
	34422	VICE1519	Iceland	2013	15B/C	carriage	ERR697251
	34423	VICE1520	Iceland	2013	15B/C	carriage	ERR697252
	34424	VICE1532	Iceland	2013	22F	carriage	ERR697264
	34425	VICE1558	Iceland	2013	23A	carriage	ERR697290
	34427	VICE1026	Iceland	2009	19F	carriage	ERR540553
	34428	VICE1037	Iceland	2010	19A	carriage	ERR540561
	34430	VICE1072	Iceland	2010	11A	carriage	ERR540585
	34431	VICE1390	Iceland	2012	23F	carriage	ERR689475
	34434	VICE0947	Iceland	2009	19A	carriage	ERR690890
	34435	VICE1025b	Iceland	2009	9N	carriage	ERR690898
	34436	VICE1073	Iceland	2010	14	carriage	ERR690907
	34437	VICE1199a	Iceland	2011	11A	carriage	ERR690923
	34440	VICE1533	Iceland	2013	22F	carriage	ERR697265
	34441	VICE1239a	Iceland	2011	23F	carriage	ERR540333
	34442	VICE1241a	Iceland	2011	11A	carriage	ERR540335
	34446	VICE0946	Iceland	2009	N/D	carriage	ERR540529
	34447	VICE0965	Iceland	2009	3	carriage	ERR540535
	34448	VICE0983	Iceland	2009	23A	carriage	ERR540542
	34449	VICE1113	Iceland	2010	19A	carriage	ERR540614
	34450	VICE1111	Iceland	2010	23F	carriage	ERR570730
	34452	VICE1185	Iceland	2011	23F	carriage	ERR690918
	34453	VICE1229	Iceland	2011	23F	carriage	ERR690926
	34454	VICE1351	Iceland	2012	15B/C	carriage	ERR690942
	34456	VICE1487	Iceland	2013	19F	carriage	ERR697222
	34457	VICE1492	Iceland	2013	23A	carriage	ERR697228
	34460	VICE1528	Iceland	2013	23B	carriage	ERR697260
	34461	VICE1535	Iceland	2013	22F	carriage	ERR697267
	34463	VICE1568	Iceland	2013	23B	carriage	ERR697300
	34465	VICE1245	Iceland	2011	19F	carriage	ERR540338
	34467	VICE1213a	Iceland	2011	23A	carriage	ERR570734
	34468	VICE0920	Iceland	2009	35B	carriage	ERR690884
	34471	VICE1488a	Iceland	2013	3	carriage	ERR697223
	34472	VICE1506	Iceland	2013	19F	carriage	ERR697241
	34473	VICE1570	Iceland	2013	18C	carriage	ERR697302
	34478	VICE0962	Iceland	2009	19F	carriage	ERR470459
	34479	VICE0982	Iceland	2009	23F	carriage	ERR470469
	34480	VICE0987	Iceland	2009	23F	carriage	ERR470472
	34481	VICE0990a	Iceland	2009	19F	carriage	ERR470475
	34482	VICE1006	Iceland	2009	23F	carriage	ERR470485
	34483	VICE1008	Iceland	2009	N/D	carriage	ERR470487
	34486	VICE0972	Iceland	2009	9V	carriage	ERR540538
	34487	VICE1110	Iceland	2010	19A	carriage	ERR540612
	34489	VICE1115a	Iceland	2010	3	carriage	ERR540616
	34496	VICE0924a	Iceland	2009	11A	carriage	ERR690885
	34497	VICE0935	Iceland	2009	23A	carriage	ERR690887
	34498	VICE0945	Iceland	2009	9V	carriage	ERR690889
	34499	VICE1035	Iceland	2010	14	carriage	ERR690900
	34500	VICE1086	Iceland	2010	3	carriage	ERR690910
	34502	VICE1194	Iceland	2011	23F	carriage	ERR690921
	34503	VICE1195	Iceland	2011	23F	carriage	ERR690922
	34505	VICE1276b	Iceland	2011	3	carriage	ERR690929
	34506	VICE1286	Iceland	2011	19A	carriage	ERR690931
	34507	VICE1299b	Iceland	2011	14	carriage	ERR690934
	34508	VICE1310a	Iceland	2012	11A	carriage	ERR690935
	34509	VICE1347	Iceland	2012	19A	carriage	ERR690938
	34510	VICE1353b	Iceland	2012	14	carriage	ERR690944
	34511	VICE1484	Iceland	2013	19F	carriage	ERR697219
	34513	VICE1491a	Iceland	2013	23A	carriage	ERR697227
	34514	VICE1493	Iceland	2013	23A	carriage	ERR697229
	34515	VICE1496	Iceland	2013	15B/C	carriage	ERR697231
	34517	VICE0956	Iceland	2009	23F	carriage	ERR470456
	34519	VICE1116	Iceland	2010	18C	carriage	ERR540618
	34520	VICE1060a	Iceland	2010	19F	carriage	ERR570727
	34529	VICE1052	Iceland	2010	3	carriage	ERR690901
	34530	VICE1148	Iceland	2010	33F	carriage	ERR690912
	34531	VICE1162	Iceland	2010	3	carriage	ERR690915
	34533	VICE1359	Iceland	2012	11A	carriage	ERR690948
	34534	VICE0971	Iceland	2009	23F	carriage	ERR470463
	34538	VICE1070	Iceland	2010	23F	carriage	ERR570728
	34543	VICE0851	Iceland	2009	N/D	carriage	ERR690879
	34544	VICE1174	Iceland	2010	3	carriage	ERR690917
	34545	VICE1189b	Iceland	2011	3	carriage	ERR690920
	34546	VICE1355	Iceland	2012	23F	carriage	ERR690945
	34547	VICE1357	Iceland	2012	11A	carriage	ERR690946
	34548	VICE1358	Iceland	2012	19F	carriage	ERR690947
	34550	VICE1481	Iceland	2013	23F	carriage	ERR697216
	34551	VICE1488b	Iceland	2013	35B	carriage	ERR697224
	34552	VICE1546	Iceland	2013	3	carriage	ERR697278
	34553	VICE1060b	Iceland	2010	14	carriage	ERR715751
	34562	VICE0954	Iceland	2009	14	carriage	ERR690892
	34563	VICE1477	Iceland	2013	19A	carriage	ERR697213
	34585	VICE1472	Iceland	2013	23F	carriage	ERR697209
	34586	VICE1475	Iceland	2013	23F	carriage	ERR697211
	34587	VICE1478	Iceland	2013	3	carriage	ERR697214
	34589	VICE1489	Iceland	2013	35F	carriage	ERR697225
	35843	ICE501	Iceland	2002	18C	carriage	N/D
	35887	VICE0874	Iceland	2009	6A	carriage	ERR1081448
	35999	VICE0933	Iceland	2009	6A	carriage	ERR925578
	36001	VICE0994	Iceland	2009	6A	carriage	ERR925585
	36004	VICE1077	Iceland	2010	6B	carriage	ERR925595
	36006	VICE1183	Iceland	2011	6A	carriage	ERR925612
	36007	VICE1186	Iceland	2011	19A	carriage	ERR755392
	36009	VICE1211	Iceland	2011	6A	carriage	ERR755395
	36010	VICE1243	Iceland	2011	6A	carriage	ERR925623
	36011	VICE1244	Iceland	2011	14	carriage	ERR755397
	36012	VICE1248	Iceland	2011	3	carriage	ERR755398
	36013	VICE1254	Iceland	2011	6A	carriage	ERR975606
	36014	VICE1256	Iceland	2011	6A	carriage	ERR925625
	36015	VICE1276a	Iceland	2011	6B	carriage	ERR925627
	36016	VICE1281	Iceland	2011	6A	carriage	ERR925628
	36017	VICE1299a	Iceland	2011	6B	carriage	ERR925630
	36018	VICE1303	Iceland	2012	6A	carriage	ERR975607
	36020	VICE1333	Iceland	2012	6A	carriage	ERR975609
	36021	VICE1335	Iceland	2012	6A	carriage	ERR975610
	36022	VICE1346	Iceland	2012	6A	carriage	ERR925635
	36023	VICE1356	Iceland	2012	6A	carriage	ERR975615
[truncated: 141 more rows]

## Sheet: Invasive
Dataset	BigSDB ID	Isolate	Country	Year	Serotype	Diagnosis	ENA_accession
Invasive	25275	VICE0148	Iceland	2009	6B	bacteraemia	ERR388810
	25292	VICE0238	Iceland	2011	6A	bacteraemia	ERR388909
	25317	VICE0147	Iceland	2009	6B	bacteraemia	ERR388809
	25476	9612+28032	Iceland	1996	6E	bacteraemia	ERR107493
	25490	9703+24150	Iceland	1997	6E	bacteraemia	ERR107496
	25491	9705+05087	Iceland	1997	6E	bacteraemia	ERR107497
	25499	9807+09096	Iceland	1998	6E	bacteraemia	ERR107507
	25500	ICE11	Iceland	1998	6A	bacteraemia	ERR025270
	25525	0101+26271	Iceland	2001	6E	bacteraemia	ERR107531
	25534	0205+05018	Iceland	2002	6E	bacteraemia	ERR107541
	25556	VICE0140	Iceland	2009	6B	bacteraemia	ERR388853
	25557	VICE0153	Iceland	2009	6A	bacteraemia	ERR388858
	25558	VICE0133	Iceland	2009	6A	bacteraemia	ERR388804
	25579	VICE0201	Iceland	2010	6B	bacteraemia	ERR470259
	25580	VICE0189	Iceland	2010	6B	bacteraemia	ERR388820
	25600	VICE0212	Iceland	2011	6C	bacteraemia	ERR388895
	25601	VICE0219	Iceland	2011	6A	bacteraemia	ERR388901
	25608	VICE0258	Iceland	2012	6A	bacteraemia	ERR388920
	25609	VICE0239	Iceland	2012	6A	bacteraemia	ERR388910
	25610	VICE0254	Iceland	2012	6A	bacteraemia	ERR388919
	25628	VICE0268	Iceland	2013	6B	bacteraemia	ERR540451
	25629	VICE0272	Iceland	2013	6A	bacteraemia	ERR540452
	25635	VICE0846	Iceland	2014	6C	bacteraemia	ERR470310
	25642	LMG3367	Peru	2009	6E	bacteraemia	ERR051968
	25673	SA66	South Africa	1985	6E	bacteraemia	ERR163201
	25674	SA59	South Africa	1985	6A	bacteraemia	ERR163194
	25681	S.Africa6B-8	South Africa	1990	6E	bacteraemia	ERR163138
	26106	USA39	USA	1990	6E	bacteraemia	ERR163226
	26108	CDC1873-00	USA	1999	6A	bacteraemia	N/D
	26109	GA17328	USA	2000	6A	bacteraemia	N/D
	26111	GA17971	USA	2001	6A	bacteraemia	N/D
	26153	GA19077	USA	2002	6A	bacteraemia	N/D
	26155	GA41437	USA	2004	6A	bacteraemia	N/D
	26156	GA41538	USA	2004	6E	bacteraemia	N/D
	26186	USA22	USA	2005	6C	bacteraemia	ERR028719
	26187	GA47033	USA	2005	6C	bacteraemia	N/D
	26188	LMG90	USA	2006	6E	bacteraemia	ERR051799
	26193	GA52306	USA	2007	6C	bacteraemia	N/D
	29698	11 CMN	Mexico	1995	N/D	bacteraemia	ERR024263
	29709	11919_PMEN1	Spain	N/D	23F	bacteraemia	ERR024215
	29726	1392-96	Denmark	1996	23F	bacteraemia	ERR016727
	29727	1437-96	Denmark	1996	23F	bacteraemia	ERR016725
	29739	2311_PMEN1	USA	1998	23F	bacteraemia	ERR023452
	29740	2321_PMEN1	USA	1998	23F	bacteraemia	ERR019730
	29751	2615_PMEN1	USA	2006	19A	bacteraemia	ERR019731
	29753	2699_PMEN1	USA	2006	19A	bacteraemia	ERR016859
	29754	277_PMEN1	Germany	1998	23F	bacteraemia	ERR016838
	29758	2PN05348	UK	2002	23F	bacteraemia	ERR023440
	29763	3350_PMEN1	USA	2007	19A	bacteraemia	ERR016852
	29764	3355_PMEN1	USA	2007	19A	bacteraemia	ERR016681
	29767	35 CMN	Mexico	1995	23F	bacteraemia	ERR024253
	29769	36 CMN	Mexico	1995	23F	bacteraemia	ERR024254
	29773	3848_PMEN1	Germany	1993	23F	bacteraemia	ERR016839
	29776	3PN00133	UK	2003	23F	bacteraemia	ERR023443
	29777	3PN00734	UK	2003	23F	bacteraemia	ERR023422
	29778	3PN01287	UK	2003	23F	bacteraemia	ERR023445
	29790	76 HIM	Mexico	1995	23F	bacteraemia	ERR024255
	29797	902_PMEN1	Germany	2001	23F	bacteraemia	ERR016840
	29820	H035220198	UK	2003	23F	bacteraemia	ERR023449
	29821	H050300113	UK	2005	23F	bacteraemia	ERR023451
	29822	H07528053101	UK	2007	19F	bacteraemia	ERR023454
	29823	H08016017901	UK	2007	3	bacteraemia	ERR023433
	29827	PMEN1_4605	Germany	1995	23F	bacteraemia	ERR016744
	29832	SA1_PMEN1	South Africa	2001	23F	bacteraemia	ERR016747
	29833	SA10_PMEN1	South Africa	2002	23F	bacteraemia	ERR016750
	29835	SA106_PMEN1	South Africa	2006	23F	bacteraemia	ERR016800
	29836	SA12_PMEN1	South Africa	2002	23F	bacteraemia	ERR016758
	29837	SA140_PMEN1	South Africa	1996	23F	bacteraemia	ERR016813
	29841	SA147_PMEN1	South Africa	1996	23F	bacteraemia	ERR016832
	29842	SA148_PMEN1	South Africa	1990	23F	bacteraemia	ERR016831
	29843	SA149_PMEN1	South Africa	1995	23F	bacteraemia	ERR016830
	29844	SA150_PMEN1	South Africa	1990	23F	bacteraemia	ERR016829
	29845	SA151_PMEN1	South Africa	1989	23F	bacteraemia	ERR016828
	29846	SA152_PMEN1	South Africa	1991	23F	bacteraemia	ERR016826
	29847	SA153_PMEN1	South Africa	1996	23F	bacteraemia	ERR016836
	29851	SA21_PMEN1	South Africa	2003	23F	bacteraemia	ERR016765
	29852	SA23_PMEN1	South Africa	2003	23F	bacteraemia	ERR016761
	29856	SA3_PMEN1	South Africa	2001	23F	bacteraemia	ERR016757
	29859	SA4_PMEN1	South Africa	2001	23F	bacteraemia	ERR016756
	29860	SA5_PMEN1	South Africa	2001	23F	bacteraemia	ERR016755
	29861	SA57_PMEN1	South Africa	2005	23F	bacteraemia	ERR016794
	29866	SA8_PMEN1	South Africa	2002	23F	bacteraemia	ERR016752
	29867	SA9_PMEN1	South Africa	2002	23F	bacteraemia	ERR016751
	29868	SB12	Vietnam	1997	23F	bacteraemia	ERR019702
	29870	SB2	Vietnam	1998	23F	bacteraemia	ERR019705
	29872	SB33	Vietnam	1997	23F	bacteraemia	ERR016639
	29873	SB35	Vietnam	1997	23F	bacteraemia	ERR016635
	29874	SB36	Vietnam	1997	23F	bacteraemia	ERR016640
	29875	SB50	Vietnam	1999	23F	bacteraemia	ERR016641
	29892	X-8	USA	1998	23F	bacteraemia	ERR024247
	30344	5737_1_3	Canada	1996	NT	bacteraemia	ERR097235
	30354	5737_2_5	Canada	2010	NT	bacteraemia	ERR097249
	30405	5750_2_6	Mongolia	2004	NT	bacteraemia	ERR097319
	30406	5750_2_7	Nepal	2006	NT	bacteraemia	ERR097320
	30432	5756_7_10	USA	2001	NT	bacteraemia	ERR097347
	30452	6378-99	USA	1999	19F	bacteraemia	ERR051858
	30461	6930_7_11	USA	1995	NT	bacteraemia	ERR097426
	30474	8312-05	USA	2005	19A	bacteraemia	ERR051877
	30476	BHN035	Spain	N/D	3	bacteraemia	ERR026232
	30477	BHN037	Sweden	N/D	3	bacteraemia	ERR025297
	30478	BHN167	Sweden	N/D	3	bacteraemia	ERR025298
	30479	BHN341	Sweden	2001	3	bacteraemia	ERR025283
	30480	BHN369	Sweden	2000	3	bacteraemia	ERR025301
	30481	BHN383	Sweden	2001	3	bacteraemia	ERR025302
	30482	BHN413	USA	1993	3	bacteraemia	ERR026215
	30483	BHN570	USA	1994	3	bacteraemia	ERR026216
	30484	BHN571	USA	1995	3	bacteraemia	ERR026217
	30485	BHN572	USA	1994	3	bacteraemia	ERR026218
	30486	BHN573	USA	1994	3	bacteraemia	ERR026219
	30487	BHN574	USA	1995	3	bacteraemia	ERR026220
	30488	BHN575	Sweden	1994	3	bacteraemia	ERR026222
	30489	BHN577	Sweden	1995	3	bacteraemia	ERR026213
	30490	BHN578	Sweden	N/D	3	bacteraemia	ERR026214
	30491	BHN579	Sweden	N/D	3	bacteraemia	ERR026224
	30492	BHN580	Sweden	N/D	3	bacteraemia	ERR026228
	30493	BHN582	UK	N/D	3	bacteraemia	ERR026230
	30494	BHN583	Sweden	1995	3	bacteraemia	ERR026231
	30495	BHN584	Spain	N/D	3	bacteraemia	ERR026233
	30524	BHN616	Sweden	N/D	3	bacteraemia	ERR025293
	30525	BHN621	Sweden	1998	3	bacteraemia	ERR025303
	30526	BHN622	Sweden	1999	3	bacteraemia	ERR025304
	30527	BHN623	Sweden	1999	3	bacteraemia	ERR025294
	30528	BHN624	Sweden	1999	3	bacteraemia	ERR025295
	30529	BHN625	Sweden	1999	3	bacteraemia	ERR025296
	30530	BHN626	Sweden	1999	3	bacteraemia	ERR025306
	30531	BHN628	Sweden	2000	3	bacteraemia	ERR025309
	30532	BHN629	Sweden	2000	3	bacteraemia	ERR025310
	30533	BHN630	Sweden	2000	3	bacteraemia	ERR025311
	30534	BHN631	Sweden	2000	3	bacteraemia	ERR025312
	30535	BHN632	Sweden	1998	3	bacteraemia	ERR025313
	30536	BHN633	Sweden	2000	3	bacteraemia	ERR025314
	30537	BHN636	Sweden	2001	3	bacteraemia	ERR025315
	30538	BHN637	Sweden	2001	3	bacteraemia	ERR025316
	30539	BHN638	Sweden	1998	3	bacteraemia	ERR025307
	30540	BHN640	Sweden	1998	3	bacteraemia	ERR025308
	30541	BHN642	Sweden	1998	3	bacteraemia	ERR025318
	30542	BHN643	Sweden	1998	3	bacteraemia	ERR025321
	30543	BHN644	Sweden	2000	3	bacteraemia	ERR025322
	30544	BHN645	Sweden	2001	3	bacteraemia	ERR025323
	30545	BHN646	Sweden	2001	3	bacteraemia	ERR025324
	30556	K01_01237	South Korea	2001	19F	bacteraemia	ERR029281
	30575	LMG87	USA	2006	19F	bacteraemia	ERR051798
	30577	LMG95	USA	2005	19A	bacteraemia	ERR051801
	30581	M01_9995	Malaysia	1999	19F	bacteraemia	ERR028818
	30620	Tw01_0057	China	2000	19F	bacteraemia	ERR028806
	30621	Tw01_0059	China	2000	19F	bacteraemia	ERR028807
	30624	V01_99112	Vietnam	1999	19F	bacteraemia	ERR028819
	32736	SA147	South Africa	1996	23F	bacteraemia	ERR016832
	32747	2321	USA	1998	23F	bacteraemia	ERR019730
	32749	4114	Germany	1994	23F	bacteraemia	ERR016734
	32752	6039	Germany	2000	23F	bacteraemia	ERR016739
	32757	2167	USA	2002	23F	bacteraemia	ERR023460
	32769	3848	Germany	1993	23F	bacteraemia	ERR016839
	32771	902	Germany	2001	23F	bacteraemia	ERR016840
	32787	6025	Germany	2000	23F	bacteraemia	ERR016740
	32788	SA106	South Africa	2006	23F	bacteraemia	ERR016800
	32790	SA140	South Africa	1996	23F	bacteraemia	ERR016813
	32791	277	Germany	1998	23F	bacteraemia	ERR016838
	32808	ERR222993	Bangladesh	N/D	1	bacteraemia	ERR222993
	32831	SA29	South Africa	2004	23F	bacteraemia	ERR016782
	32832	SA152	South Africa	1991	23F	bacteraemia	ERR016826
	32833	SA153	South Africa	1996	23F	bacteraemia	ERR016836
	32871	ERR222991	Bangladesh	N/D	1	bacteraemia	ERR222991
	32872	ERR222994	Bangladesh	N/D	1	bacteraemia	ERR222994
	32899	SA2	South Africa	2001	23F	bacteraemia	ERR023228
	32928	ERR222992	Bangladesh	N/D	1	bacteraemia	ERR222992
	32929	ERR222995	Bangladesh	N/D	1	bacteraemia	ERR222995
	32930	ERR222999	Qatar	N/D	1	bacteraemia	ERR222999
	32993	11919	Spain	N/D	23F	bacteraemia	ERR024215
	33035	ERR222990	Bangladesh	N/D	1	bacteraemia	ERR222990
	33036	ERR222996	Bangladesh	N/D	1	bacteraemia	ERR222996
	33037	ERR223002	Qatar	N/D	1	bacteraemia	ERR223002
	33078	VICE0199	Iceland	2010	18C	bacteraemia	ERR388888
	33079	VICE0200	Iceland	2010	19A	bacteraemia	ERR388889
	33080	VICE0217	Iceland	2011	19A	bacteraemia	ERR388900
	33081	VICE0227	Iceland	2011	19A	bacteraemia	ERR388904
	33082	VICE0228	Iceland	2011	33F	bacteraemia	ERR388905
	33083	VICE0236	Iceland	2011	N/D	bacteraemia	ERR388908
	33084	VICE0242	Iceland	2012	14	bacteraemia	ERR388912
	33085	VICE0244	Iceland	2012	1	bacteraemia	ERR388913
	33086	VICE0270	Iceland	2013	23F	bacteraemia	ERR388924
	33087	VICE0273	Iceland	2013	23A	bacteraemia	ERR388925
	33088	VICE0274	Iceland	2013	7F	bacteraemia	ERR388926
	33089	VICE0275	Iceland	2013	9N	bacteraemia	ERR388927
	33090	VICE0240	Iceland	2012	35B	bacteraemia	ERR388911
	33091	VICE0191	Iceland	2010	7F	bacteraemia	ERR388881
	33092	VICE0213	Iceland	2011	3	bacteraemia	ERR388896
	33093	VICE0265	Iceland	2012	22F	bacteraemia	ERR388923
	33094	VICE0208	Iceland	2011	19F	bacteraemia	ERR388891
	33095	VICE0190	Iceland	2010	N/D	bacteraemia	ERR388880
	33096	VICE0216	Iceland	2011	22F	bacteraemia	ERR388899
	33098	VICE0246a	Iceland	2012	1	bacteraemia	ERR388914
	33099	VICE0247	Iceland	2012	23F	bacteraemia	ERR388916
	33100	VICE0215	Iceland	2011	N/D	bacteraemia	ERR388898
	33101	VICE0210	Iceland	2011	19A	bacteraemia	ERR388893
	33107	VICE0132	Iceland	2009	9N	bacteraemia	ERR388848
	33108	VICE0134	Iceland	2009	33F	bacteraemia	ERR388849
	33109	VICE0141	Iceland	2009	9V	bacteraemia	ERR388854
	33110	VICE0144	Iceland	2009	23F	bacteraemia	ERR388855
	33112	VICE0157	Iceland	2009	9V	bacteraemia	ERR388860
	33113	VICE0158	Iceland	2009	19A	bacteraemia	ERR388861
	33114	VICE0161	Iceland	2009	7F	bacteraemia	ERR388863
	33115	VICE0162	Iceland	2009	9V	bacteraemia	ERR388864
	33116	VICE0163	Iceland	2009	9V	bacteraemia	ERR388865
	33117	VICE0170	Iceland	2010	19A	bacteraemia	ERR388869
	33118	VICE0175	Iceland	2010	9N	bacteraemia	ERR388870
	33120	VICE0180	Iceland	2010	3	bacteraemia	ERR388873
	33121	VICE0184	Iceland	2010	19A	bacteraemia	ERR388875
	33122	VICE0185	Iceland	2010	7F	bacteraemia	ERR388876
	33123	VICE0186	Iceland	2010	22F	bacteraemia	ERR388877
	33124	VICE0187	Iceland	2010	33F	bacteraemia	ERR388878
	33125	VICE0192	Iceland	2010	14	bacteraemia	ERR388882
	33126	VICE0193	Iceland	2010	19F	bacteraemia	ERR388883
	33127	VICE0197	Iceland	2010	14	bacteraemia	ERR388886
	33147	VICE0480	Iceland	2013	15A	bacteraemia	ERR470251
	33149	VICE0231	Iceland	2011	7F	bacteraemia	ERR470260
	33223	VICE0481	Iceland	2013	22F	bacteraemia	ERR470252
	33272	VICE0222	Iceland	2011	19F	bacteraemia	ERR449721
	33454	VICE0251	Iceland	2012	23A	bacteraemia	ERR470148
	33495	VICE0149	Iceland	2009	N/D	bacteraemia	ERR388856
	33496	VICE0179	Iceland	2010	3	bacteraemia	ERR388872
	33497	VICE0207	Iceland	2011	22F	bacteraemia	ERR388890
	33498	VICE0214	Iceland	2011	19A	bacteraemia	ERR388897
	33499	VICE0260	Iceland	2012	23F	bacteraemia	ERR388921
	33500	VICE0264	Iceland	2012	22F	bacteraemia	ERR388922
	33540	VICE0845	Iceland	2013	23B	bacteraemia	ERR470309
	33602	VICE0152	Iceland	2009	19A	bacteraemia	ERR388857
	33603	VICE0209	Iceland	2011	23A	bacteraemia	ERR388892
	33622	VICE0232	Iceland	2011	3	bacteraemia	ERR540444
	33623	VICE0243	Iceland	2012	22F	bacteraemia	ERR540445
	33624	VICE0255	Iceland	2012	23F	bacteraemia	ERR540446
	33625	VICE0257	Iceland	2012	3	bacteraemia	ERR540447
	33626	VICE0262	Iceland	2012	11E	bacteraemia	ERR540448
	33627	VICE0267	Iceland	2013	19F	bacteraemia	ERR540450
	33628	VICE0277	Iceland	2013	22F	bacteraemia	ERR540453
	33629	VICE0279	Iceland	2013	19A	bacteraemia	ERR540454
	33799	ERR223003	Qatar	N/D	1	bacteraemia	ERR223003
	34209	VICE0194	Iceland	2010	1	bacteraemia	ERR388884
	34212	VICE0173	Iceland	2010	9V	bacteraemia	ERR540442
	34255	VICE1514	Iceland	2014	9V	bacteraemia	ERR697247
	34272	VICE0137	Iceland	2009	N/D	bacteraemia	ERR388852
	34273	VICE0165	Iceland	2009	7F	bacteraemia	ERR388866
	34274	VICE0167	Iceland	2009	9V	bacteraemia	ERR388868
	34275	VICE0195	Iceland	2010	18C	bacteraemia	ERR388885
	34395	VICE0135	Iceland	2009	N/D	bacteraemia	ERR388850
	34396	VICE0136	Iceland	2009	9N	bacteraemia	ERR388851
	34397	VICE0160	Iceland	2009	9V	bacteraemia	ERR388862
	34398	VICE0211	Iceland	2011	7F	bacteraemia	ERR388894
	34420	VICE1512	Iceland	2014	15A	bacteraemia	ERR697245
	34421	VICE1516	Iceland	2014	11A	bacteraemia	ERR697249
	34459	VICE1511	Iceland	2014	9N	bacteraemia	ERR697244
	34466	VICE0146	Iceland	2009	14	bacteraemia	ERR540439
	34477	VICE0166	Iceland	2009	35B	bacteraemia	ERR470147
	34485	VICE0150	Iceland	2009	14	bacteraemia	ERR540440
	34518	VICE0151	Iceland	2009	1	bacteraemia	ERR540441
	34521	VICE0218	Iceland	2011	33F	bacteraemia	ERR690858
	34522	VICE0249	Iceland	2012	23F	bacteraemia	ERR690860
	34523	VICE0253	Iceland	2012	23F	bacteraemia	ERR690862
	34524	VICE0259	Iceland	2012	11A	bacteraemia	ERR690863
	34525	VICE0278	Iceland	2013	19A	bacteraemia	ERR690865
	34539	VICE0233	Iceland	2011	N/D	bacteraemia	ERR690859
	34555	VICE0178	Iceland	2010	3	bacteraemia	ERR388818
	34556	VICE0196	Iceland	2010	35B	bacteraemia	ERR388821
	34557	VICE0224	Iceland	2011	15B/C	bacteraemia	ERR388824
	34558	VICE0241	Iceland	2012	14	bacteraemia	ERR388827
	34559	VICE0245	Iceland	2012	22F	bacteraemia	ERR388828
	34561	VICE0139	Iceland	2009	14	bacteraemia	ERR690857
	34570	VICE0138	Iceland	2009	7F	bacteraemia	ERR388805
	34571	VICE0142	Iceland	2009	9V	bacteraemia	ERR388806
	34572	VICE0143	Iceland	2009	19A	bacteraemia	ERR388807
	34573	VICE0145	Iceland	2009	14	bacteraemia	ERR388808
	34574	VICE0154	Iceland	2009	23F	bacteraemia	ERR388811
	34575	VICE0159	Iceland	2009	19A	bacteraemia	ERR388813
	34576	VICE0164	Iceland	2009	7F	bacteraemia	ERR388814
	34577	VICE0169	Iceland	2010	19F	bacteraemia	ERR388815
	34578	VICE0172	Iceland	2010	N/D	bacteraemia	ERR388816
	34579	VICE0177	Iceland	2010	7F	bacteraemia	ERR388817
	34580	VICE0181	Iceland	2010	11B	bacteraemia	ERR388819
	34581	VICE0223	Iceland	2011	33F	bacteraemia	ERR388823
	34582	VICE0226	Iceland	2011	19A	bacteraemia	ERR388825
	34583	VICE0235	Iceland	2011	14	bacteraemia	ERR388826
	34584	VICE0256	Iceland	2012	1	bacteraemia	ERR388829
	34588	VICE0261	Iceland	2012	15B/C	bacteraemia	ERR388830
	35807	2231	USA	1998	23F	bacteraemia	ERR019728
	35808	SA10	South Africa	2002	23F	bacteraemia	ERR016750
	35809	SA23	South Africa	2003	23F	bacteraemia	ERR016761
	35811	SA6	South Africa	2001	23F	bacteraemia	ERR016754
	35840	ICE22	Iceland	1993	7F	bacteraemia	N/D
	35841	ICE23	Iceland	1993	7F	bacteraemia	N/D
	35842	ICE46	Iceland	2003	14	bacteraemia	N/D
	35844	ICE594	Iceland	2005	14	bacteraemia	N/D
	35845	ICE13	Iceland	1998	N/D	bacteraemia	N/D
	35846	ICE50	Iceland	2003	N/D	bacteraemia	N/D
	35848	Ala317	USA	2001	N/D	bacteraemia	N/D
	35850	Ala289	USA	2002	14	bacteraemia	N/D
	35851	Ala292	USA	1998	14	bacteraemia	N/D
	35852	USA2	USA	1999	18C	bacteraemia	N/D
	35853	USA6	USA	1999	14	bacteraemia	N/D
	35854	USA8	USA	2001	9N	bacteraemia	N/D
	35855	USA9	Brazil	1999	N/D	bacteraemia	N/D
	35859	Spain23F-1	Spain	1984	23F	bacteraemia	N/D
	35870	Sweden1-27	Sweden	1992	1	bacteraemia	N/D
	35871	Sweden1-28	Sweden	1997	1	bacteraemia	N/D
	35877	CDC1087-00	USA	1999	7F	bacteraemia	N/D
	35878	CDC3059-06	USA	2005	19A	bacteraemia	N/D
	35882	SPnINV104B	UK	1998	1	bacteraemia	N/D
	35883	SPnINV200	UK	1995	N/D	bacteraemia	N/D
	35909	SA47	South Africa	1979	19A	bacteraemia	N/D
	35910	SA48	South Africa	1979	19A	bacteraemia	N/D
	35912	SA60	South Africa	1985	19A	bacteraemia	N/D
	35913	SA61	South Africa	1985	19A	bacteraemia	N/D
	35920	SA79	South Africa	1989	19A	bacteraemia	N/D
	35935	Sp99_4038	UK	1999	3	bacteraemia	N/D
	35941	Canada MDR_19F	Canada	2001	19F	bacteraemia	N/D
	35942	GA04375	USA	1995	19F	bacteraemia	N/D
	35943	GA08780	USA	1997	9V	bacteraemia	N/D
	35944	GA11184	USA	1999	19F	bacteraemia	N/D
	35945	GA11426	USA	1999	19A	bacteraemia	N/D
	35946	GA11663	USA	1999	19F	bacteraemia	N/D
	35947	GA13338	USA	1999	N/D	bacteraemia	N/D
	35948	GA13455	USA	1999	19F	bacteraemia	N/D
	35949	GA13494	USA	1999	14	bacteraemia	N/D
	35950	GA13637	USA	1999	18C	bacteraemia	N/D
	35951	GA13856	USA	1999	33F	bacteraemia	N/D
	35952	GA14798	USA	2000	19F	bacteraemia	N/D
	35953	GA16121	USA	2000	19F	bacteraemia	N/D
	35954	GA16833	USA	2002	19F	bacteraemia	N/D
	35955	GA17227	USA	2000	N/D	bacteraemia	N/D
	35957	GA17570	USA	2001	9A	bacteraemia	N/D
	35958	GA18523	USA	2001	19F	bacteraemia	N/D
	35959	GA19451	USA	2003	19F	bacteraemia	N/D
	35960	GA19690	USA	2004	3	bacteraemia	N/D
	35961	GA41277	USA	2004	19A	bacteraemia	N/D
	35963	GA41317	USA	2004	33F	bacteraemia	N/D
	35964	GA41565	USA	2004	19A	bacteraemia	N/D
	35965	GA41688	USA	2004	N/D	bacteraemia	N/D
	35966	GA43265	USA	2005	19A	bacteraemia	N/D
	35967	GA43380	USA	2005	19A	bacteraemia	N/D
	35968	GA44194	USA	2005	19A	bacteraemia	N/D
	35971	GA44452	USA	2005	19A	bacteraemia	N/D
	35972	GA44500	USA	2005	19A	bacteraemia	N/D
	35973	GA44511	USA	2005	19A	bacteraemia	N/D
	35975	GA47360	USA	2006	19A	bacteraemia	N/D
	35976	GA47368	USA	2006	19A	bacteraemia	N/D
	35977	GA47373	USA	2006	19F	bacteraemia	N/D
	35978	GA47388	USA	2006	19A	bacteraemia	N/D
	35979	GA47502	USA	2006	19A	bacteraemia	N/D
	35980	GA47688	USA	2006	19A	bacteraemia	N/D
	35981	GA47751	USA	2006	19A	bacteraemia	N/D
	35982	GA47778	USA	2006	19A	bacteraemia	N/D
	35983	GA47976	USA	2006	19F	bacteraemia	N/D
	35984	GA49138	USA	2006	19F	bacteraemia	N/D
	35985	GA49447	USA	2006	19A	bacteraemia	N/D
	35986	GA54644	USA	2008	19A	bacteraemia	N/D
	35987	GA47439	USA	2006	7F	bacteraemia	N/D
	35988	GA47901	USA	2006	1	bacteraemia	N/D
	35995	cdc02	USA	1999	19A	bacteraemia	N/D
	35996	cdc13	USA	2003	19A	bacteraemia	N/D
	36049	VICE1592	Iceland	2014	33F	bacteraemia	ERR755426
	36279	VICE1899	Iceland	2014	23B	bacteraemia	ERR755617
	36280	VICE1900	Iceland	2014	19A	bacteraemia	ERR755618
	36281	VICE1902	Iceland	2014	7F	bacteraemia	ERR755619
	36282	VICE1903	Iceland	2014	6A	bacteraemia	ERR755620
	36283	VICE1904	Iceland	2014	11A	bacteraemia	ERR755621
	36284	VICE1905	Iceland	2014	15B/C	bacteraemia	ERR755622
	36285	VICE1906	Iceland	2014	22F	bacteraemia	ERR755623
	36287	VICE1909	Iceland	2014	33F	bacteraemia	ERR755626
	37710	VICE1987	Iceland	2014	24F	bacteraemia	ERR956511
	37757	USA16	Brazil	2003	7F	bacteraemia	N/D
	37759	USA20	South Africa	1999	7F	bacteraemia	N/D
	37762	CDC0288-04	USA	2004	12F	bacteraemia	N/D
	37765	TIGR4	Norway	1991	4	bacteraemia	N/D
	37773	SA83	South Africa	1989	6B	bacteraemia	N/D
	37777	GA07228	USA	1997	3	bacteraemia	N/D
	37780	GA16242	USA	2001	6E	bacteraemia	N/D
	37781	GA16531	USA	2001	6E	bacteraemia	N/D
	37799	cdc01	USA	1999	4	bacteraemia	N/D

## Sheet: USA
Dataset	BigSDB ID	Isolate	Country	Year	Serotype	Diagnosis	ENA_accession
USA	26112	135631	USA	2001	6A	carriage	ERR069770
	26113	42397	USA	2001	6A	carriage	ERR069740
	26114	223832	USA	2001	6B	carriage	ERR069798
	26115	302649	USA	2001	6E	carriage	ERR069813
	26116	323485	USA	2001	6E	carriage	ERR069819
	26117	397079	USA	2001	6E	carriage	ERR069840
	26118	448643	USA	2001	6A	carriage	ERR065963
	26119	336850	USA	2001	6A	carriage	ERR069823
	26120	446376	USA	2001	6A	carriage	ERR065962
	26121	472699	USA	2001	6A	carriage	ERR065967
	26122	62031	USA	2001	6A	carriage	ERR069746
	26123	118039	USA	2001	6A	carriage	ERR069765
	26124	101058	USA	2001	6A	carriage	ERR069759
	26125	93209	USA	2001	6C	carriage	ERR069757
	26126	291880	USA	2001	6C	carriage	ERR069811
	26127	119571	USA	2001	6C	carriage	ERR069766
	26128	153438	USA	2001	6B	carriage	ERR069779
	26129	15445	USA	2001	6A	carriage	ERR069734
	26130	359370	USA	2001	6A	carriage	ERR069827
	26131	420881	USA	2001	6A	carriage	ERR065953
	26132	42861	USA	2001	6A	carriage	ERR069741
	26133	299801	USA	2001	6A	carriage	ERR069812
	26134	18044	USA	2001	6E	carriage	ERR069735
	26135	487827	USA	2001	6B	carriage	ERR065971
	26136	481643	USA	2001	6B	carriage	ERR065969
	26137	65435	USA	2001	6A	carriage	ERR069747
	26138	179743	USA	2001	6A	carriage	ERR069787
	26139	51715	USA	2001	6A	carriage	ERR069744
	26140	108480	USA	2001	6A	carriage	ERR069763
	26141	383739	USA	2001	6A	carriage	ERR069835
	26142	89848	USA	2001	6A	carriage	ERR069755
	26143	166637	USA	2001	6A	carriage	ERR069784
	26144	174702	USA	2001	6B	carriage	ERR069786
	26145	1996	USA	2001	6A	carriage	ERR069732
	26146	160986	USA	2001	6E	carriage	ERR069782
	26147	181272	USA	2001	6A	carriage	ERR069788
	26148	342672	USA	2001	6E	carriage	ERR069825
	26149	110093	USA	2001	6A	carriage	ERR069764
	26150	436154	USA	2001	6E	carriage	ERR065957
	26157	R34-3026	USA	2004	6A	carriage	ERR065352
	26158	R34-3171	USA	2004	6A	carriage	ERR067969
	26159	R34-3220	USA	2004	6A	carriage	ERR069719
	26160	R34-3186	USA	2004	6B	carriage	ERR069685
	26161	R34-3166	USA	2004	6A	carriage	ERR067964
	26162	R34-3035	USA	2004	6A	carriage	ERR065292
	26163	R34-3222	USA	2004	6A	carriage	ERR069721
	26164	R34-3027	USA	2004	6A	carriage	ERR065353
	26165	R34-3180	USA	2004	6A	carriage	ERR067979
	26166	R34-3072	USA	2004	6C	carriage	ERR065327
	26167	R34-3089	USA	2004	6C	carriage	ERR067994
	26168	R34-3041	USA	2004	6C	carriage	ERR065298
	26169	R34-3194	USA	2004	6B	carriage	ERR069693
	26170	R34-3060	USA	2004	6C	carriage	ERR065316
	26171	R34-3168	USA	2004	6A	carriage	ERR067966
	26172	R34-3075	USA	2004	6A	carriage	ERR065330
	26173	R34-3018	USA	2004	6A	carriage	ERR065344
	26174	R34-3086	USA	2004	6C	carriage	ERR067991
	26175	R34-3100	USA	2004	6E	carriage	ERR068005
	26176	R34-3053	USA	2004	6C	carriage	ERR065309
	26177	R34-3125	USA	2004	6C	carriage	ERR068025
	26178	R34-3092	USA	2004	6C	carriage	ERR067997
	26179	R34-3151	USA	2004	6A	carriage	ERR068043
	26180	R34-3211	USA	2004	6A	carriage	ERR069710
	26181	R34-3210	USA	2004	6A	carriage	ERR069709
	26182	R34-3201	USA	2004	6A	carriage	ERR069700
	26183	R34-3099	USA	2004	6A	carriage	ERR068004
	26184	R34-3096	USA	2004	6A	carriage	ERR068001
	26185	R34-3038	USA	2004	6E	carriage	ERR065295
	26194	PT8081	USA	2007	6C	carriage	ERR124305
	26195	BR1076	USA	2007	6C	carriage	ERR129048
	26196	BR1064	USA	2007	6C	carriage	ERR129044
	26197	MD5030	USA	2007	6C	carriage	ERR129168
	26198	GL3043	USA	2007	6C	carriage	ERR129115
	26199	BR1008	USA	2007	6C	carriage	ERR129027
	26200	NP7028	USA	2007	6C	carriage	ERR124253
	26201	GL3032	USA	2007	6C	carriage	ERR129111
	26202	PT8114	USA	2007	6C	carriage	ERR124317
	26203	ND6135	USA	2007	6C	carriage	ERR124232
	26204	ND6046	USA	2007	6C	carriage	ERR129203
	26205	CH2090	USA	2007	6A	carriage	ERR129092
	26206	NP7029	USA	2007	6C	carriage	ERR124254
	26207	LE4007	USA	2007	6A	carriage	ERR129128
	26208	MD5037	USA	2007	6B	carriage	ERR129172
	26209	PT8105	USA	2007	6A	carriage	ERR124314
	26210	PT8074	USA	2007	6A	carriage	ERR124303
	26211	ND6134	USA	2007	6A	carriage	ERR124231
	26212	ND6119	USA	2007	6C	carriage	ERR124223
	26213	ND6133	USA	2007	6C	carriage	ERR124230
	26214	NP7078	USA	2007	6C	carriage	ERR124266
	26215	LE4079	USA	2007	6C	carriage	ERR129145
	26216	ND6110	USA	2007	6C	carriage	ERR124217
	26217	PT8092	USA	2007	6C	carriage	ERR124310
	26218	LE4100	USA	2007	6C	carriage	ERR129152
	26219	MD5031	USA	2007	6C	carriage	ERR129169
	26220	BR1045	USA	2007	6C	carriage	ERR129039
	26221	NP7070	USA	2007	6C	carriage	ERR124264
	26222	ND6012	USA	2007	6C	carriage	ERR129194
	29162	R34-3101	USA	2004	3	carriage	ERR068006
	29163	R34-3033	USA	2004	31	carriage	ERR065290
	29164	R34-3048	USA	2004	34	carriage	ERR065304
	29165	R34-3046	USA	2004	38	carriage	ERR065302
	29166	R34-3146	USA	2004	38	carriage	ERR068039
	29167	GL3078	USA	2007	38	carriage	ERR129124
	29168	R34-3182	USA	2004	10A	carriage	ERR067981
	29169	279388	USA	2001	10A	carriage	ERR069809
	29170	1334	USA	2001	10A	carriage	ERR069731
	29171	NP7052	USA	2007	10A	carriage	ERR124256
	29172	MD5021	USA	2007	10A	carriage	ERR129164
	29173	ND6039	USA	2007	10A	carriage	ERR129201
	29174	R34-3184	USA	2004	10A	carriage	ERR069683
	29175	CH2079	USA	2007	10A	carriage	ERR129088
	29176	R34-3071	USA	2004	11A	carriage	ERR065326
	29177	242588	USA	2001	11A	carriage	ERR069801
	29178	R34-3208	USA	2004	11A	carriage	ERR069707
	29179	R34-3228	USA	2004	11A	carriage	ERR069727
	29180	ND6156	USA	2007	11A	carriage	ERR124242
	29181	PT8037	USA	2007	11A	carriage	ERR124291
	29182	PT8072	USA	2007	11A	carriage	ERR124302
	29183	BR1117	USA	2007	11A	carriage	ERR129068
	29184	LE4005	USA	2007	11A	carriage	ERR129127
	29185	LE4040	USA	2007	11A	carriage	ERR129137
	29186	MD5071	USA	2007	11A	carriage	ERR129178
	29187	PT8053	USA	2007	11A	carriage	ERR124296
	29188	PT8063	USA	2007	11A	carriage	ERR124298
	29189	ND6073	USA	2007	11A	carriage	ERR129210
	29190	NP7010	USA	2007	11A	carriage	ERR124246
	29191	R34-3230	USA	2004	14	carriage	ERR069729
	29192	R34-3077	USA	2004	15A	carriage	ERR065332
	29193	R34-3179	USA	2004	15A	carriage	ERR067978
	29194	333793	USA	2001	15A	carriage	ERR069820
	29195	BR1003	USA	2007	15A	carriage	ERR129026
	29196	BR1086	USA	2007	15A	carriage	ERR129054
	29197	ND6028	USA	2007	15A	carriage	ERR129198
	29198	R34-3063	USA	2004	15B/C	carriage	ERR065319
	29199	R34-3140	USA	2004	15B/C	carriage	ERR068034
	29200	R34-3144	USA	2004	15B/C	carriage	ERR068038
	29201	R34-3159	USA	2004	15B/C	carriage	ERR068050
	29202	372297	USA	2001	15B/C	carriage	ERR069833
	29203	R34-3011	USA	2004	15B/C	carriage	ERR065337
	29204	R34-3188	USA	2004	15B/C	carriage	ERR069687
	29205	R34-3205	USA	2004	15B/C	carriage	ERR069704
	29206	72782	USA	2001	15B/C	carriage	ERR069751
	29207	PT8019	USA	2007	15B/C	carriage	ERR124286
	29208	PT8044	USA	2007	15B/C	carriage	ERR124294
	29209	BR1022-2	USA	2007	15B/C	carriage	ERR129032
	29210	GL3071	USA	2007	15B/C	carriage	ERR129121
	29211	GL3080	USA	2007	15B/C	carriage	ERR129125
	29212	MD5103	USA	2007	15B/C	carriage	ERR129182
	29213	ND6006	USA	2007	15B/C	carriage	ERR129190
	29214	ND6053	USA	2007	15B/C	carriage	ERR129207
	29215	R34-3192	USA	2004	15B/C	carriage	ERR069691
	29216	146066	USA	2001	15B/C	carriage	ERR069774
	29217	PT8025	USA	2007	15B/C	carriage	ERR124288
	29218	CH2060	USA	2007	15B/C	carriage	ERR129081
	29219	LE4092	USA	2007	15B/C	carriage	ERR129149
	29220	509365	USA	2001	15B/C	carriage	ERR065975
	29221	BR1050	USA	2007	16F	carriage	ERR129041
	29222	MD5096	USA	2007	16F	carriage	ERR129181
	29223	NP7057	USA	2007	17F	carriage	ERR124258
	29224	R34-3196	USA	2004	18C	carriage	ERR069695
	29225	40241	USA	2001	18C	carriage	ERR069739
	29226	R34-3037	USA	2004	19A	carriage	ERR065294
	29227	R34-3049	USA	2004	19A	carriage	ERR065305
	29228	R34-3073	USA	2004	19A	carriage	ERR065328
	29229	R34-3110	USA	2004	19A	carriage	ERR068011
	29230	R34-3124	USA	2004	19A	carriage	ERR068024
	29231	218186	USA	2001	19A	carriage	ERR069796
	29232	312034	USA	2001	19A	carriage	ERR069817
	29233	BR1000	USA	2007	19A	carriage	ERR129025
	29234	LE4059	USA	2007	19A	carriage	ERR129142
	29235	MD5104	USA	2007	19A	carriage	ERR129183
	29236	R34-3079	USA	2004	19A	carriage	ERR067984
	29237	R34-3103	USA	2004	19A	carriage	ERR068008
	29238	R34-3116	USA	2004	19A	carriage	ERR068017
	29239	80104	USA	2001	19A	carriage	ERR069753
	29240	135771	USA	2001	19A	carriage	ERR069771
	29241	366293	USA	2001	19A	carriage	ERR069831
	29242	ND6117	USA	2007	19A	carriage	ERR124221
	29243	ND6137	USA	2007	19A	carriage	ERR124233
	29244	ND6139	USA	2007	19A	carriage	ERR124234
	29245	NP7047	USA	2007	19A	carriage	ERR124255
	29246	PT8052	USA	2007	19A	carriage	ERR124295
	29247	BR1019	USA	2007	19A	carriage	ERR129030
	29248	BR1022-1	USA	2007	19A	carriage	ERR129031
	29249	BR1036	USA	2007	19A	carriage	ERR129036
	29250	CH2067	USA	2007	19A	carriage	ERR129083
	29251	GL3021	USA	2007	19A	carriage	ERR129105
	29252	GL3060	USA	2007	19A	carriage	ERR129118
	29253	ND6010	USA	2007	19A	carriage	ERR129193
	29254	ND6022	USA	2007	19A	carriage	ERR129197
	29255	ND6042	USA	2007	19A	carriage	ERR129202
	29256	ND6064	USA	2007	19A	carriage	ERR129209
	29257	ND6118	USA	2007	19A	carriage	ERR124222
	29258	NP7100	USA	2007	19A	carriage	ERR124269
	29259	PT8014	USA	2007	19A	carriage	ERR124284
	29260	GL3077	USA	2007	19A	carriage	ERR129123
	29261	LE4047	USA	2007	19A	carriage	ERR129138
	29262	ND6017	USA	2007	19A	carriage	ERR129195
	29263	R34-3058	USA	2004	19F	carriage	ERR065314
	29264	R34-3094	USA	2004	19F	carriage	ERR067999
	29265	R34-3098	USA	2004	19F	carriage	ERR068003
	29266	R34-3137	USA	2004	19F	carriage	ERR068031
	29267	R34-3142	USA	2004	19F	carriage	ERR068036
	29268	208866	USA	2001	19F	carriage	ERR069791
	29269	416185	USA	2001	19F	carriage	ERR069843
	29270	503574	USA	2001	19F	carriage	ERR065973
	29271	R34-3200	USA	2004	19F	carriage	ERR069699
	29272	R34-3207	USA	2004	19F	carriage	ERR069706
	29273	ND6052	USA	2007	19F	carriage	ERR129206
	29274	439699	USA	2001	19F	carriage	ERR065960
	29275	BR1081	USA	2007	19F	carriage	ERR129050
	29276	GL3031	USA	2007	21	carriage	ERR129110
	29277	R34-3091	USA	2004	22F	carriage	ERR067996
	29278	PT8116	USA	2007	22F	carriage	ERR124318
	29279	R34-3187	USA	2004	22F	carriage	ERR069686
	29280	LE4118	USA	2007	22F	carriage	ERR129156
	29281	NP7062	USA	2007	22F	carriage	ERR124260
	29282	PT8085	USA	2007	22F	carriage	ERR124307
	29283	R34-3051	USA	2004	23A	carriage	ERR065307
	29284	R34-3055	USA	2004	23A	carriage	ERR065311
	29285	R34-3057	USA	2004	23A	carriage	ERR065313
	29286	R34-3177	USA	2004	23A	carriage	ERR067976
	29287	154389	USA	2001	23A	carriage	ERR069780
	29288	LE4119	USA	2007	23A	carriage	ERR129157
	29289	R34-3209	USA	2004	23A	carriage	ERR069708
	29290	ND6140	USA	2007	23A	carriage	ERR124235
	29291	PT8021	USA	2007	23A	carriage	ERR124287
	29292	CH2061	USA	2007	23A	carriage	ERR129082
	29293	CH2116	USA	2007	23A	carriage	ERR129098
	29294	GL3049	USA	2007	23A	carriage	ERR129116
	29295	GL3050	USA	2007	23A	carriage	ERR129117
	29296	LE4058	USA	2007	23A	carriage	ERR129141
	29297	MD5068	USA	2007	23A	carriage	ERR129176
	29298	ND6051	USA	2007	23A	carriage	ERR129205
	29299	LE4081	USA	2007	23A	carriage	ERR129146
	29300	248734	USA	2001	23B	carriage	ERR069802
	29301	LE4083	USA	2007	23B	carriage	ERR129147
	29302	LE4150	USA	2007	23B	carriage	ERR129161
	29303	ND6115	USA	2007	23B	carriage	ERR124219
	29304	CH2124	USA	2007	23B	carriage	ERR129100
	29305	GL3075	USA	2007	23B	carriage	ERR129122
	29306	MD5035	USA	2007	23B	carriage	ERR129171
	29307	ND6144	USA	2007	23B	carriage	ERR124238
	29308	BR1058	USA	2007	23B	carriage	ERR129043
	29309	ND6008	USA	2007	23B	carriage	ERR129192
	29310	334847	USA	2001	23F	carriage	ERR069821
	29311	365502	USA	2001	23F	carriage	ERR069830
	29312	R34-3136	USA	2004	23F	carriage	ERR068030
	29313	25310	USA	2001	23F	carriage	ERR069736
	29314	44744	USA	2001	23F	carriage	ERR069742
	29315	173015	USA	2001	23F	carriage	ERR069785
	29316	218229	USA	2001	23F	carriage	ERR069797
	29317	R34-3078	USA	2004	3	carriage	ERR067983
	29318	R34-3202	USA	2004	3	carriage	ERR069701
	29319	MD5090	USA	2007	3	carriage	ERR129180
	29320	PT8093	USA	2007	31	carriage	ERR124311
	29321	R34-3069	USA	2004	35B	carriage	ERR065324
	29322	R34-3074	USA	2004	35B	carriage	ERR065329
	29323	R34-3025	USA	2004	35B	carriage	ERR065351
	29324	R34-3172	USA	2004	35B	carriage	ERR067970
	29325	R34-3119	USA	2004	35B	carriage	ERR068019
	29326	R34-3122	USA	2004	35B	carriage	ERR068022
	29327	R34-3131	USA	2004	35B	carriage	ERR068029
	29328	67094	USA	2001	35B	carriage	ERR069749
	29329	PT8107	USA	2007	35B	carriage	ERR124316
	29330	BR1029	USA	2007	35B	carriage	ERR129035
	29331	R34-3229	USA	2004	35B	carriage	ERR069728
	29332	NP7020	USA	2007	35B	carriage	ERR124250
	29333	NP7122	USA	2007	35B	carriage	ERR124277
	29334	PT8003	USA	2007	35B	carriage	ERR124279
	29335	PT8064	USA	2007	35B	carriage	ERR124299
	29336	CH2123	USA	2007	35B	carriage	ERR129099
	29337	LE4062	USA	2007	35B	carriage	ERR129143
	29338	LE4084	USA	2007	35B	carriage	ERR129148
	29339	MD5042	USA	2007	35B	carriage	ERR129173
	29340	MD5081	USA	2007	35B	carriage	ERR129179
	29341	ND6153	USA	2007	35B	carriage	ERR124241
	29342	NP7113	USA	2007	35B	carriage	ERR124275
	29343	PT8035	USA	2007	35B	carriage	ERR124290
	29344	PT8040	USA	2007	35B	carriage	ERR124293
	29345	PT8069	USA	2007	35B	carriage	ERR124301
	29346	CH2074	USA	2007	35B	carriage	ERR129086
	29347	GL3019	USA	2007	35B	carriage	ERR129104
	29348	MD5008	USA	2007	35B	carriage	ERR129163
	29349	R34-3178	USA	2004	35F	carriage	ERR067977
	29350	R34-3112	USA	2004	35F	carriage	ERR068013
	29351	R34-3120	USA	2004	35F	carriage	ERR068020
	29352	R34-3191	USA	2004	35F	carriage	ERR069690
	29353	R34-3216	USA	2004	35F	carriage	ERR069715
	29354	NP7076	USA	2007	35F	carriage	ERR124265
	29355	PT8011	USA	2007	35F	carriage	ERR124282
	29356	CH2084	USA	2007	35F	carriage	ERR129090
	29357	GL3040	USA	2007	35F	carriage	ERR129113
	29358	127530	USA	2001	35F	carriage	ERR069768
	29359	ND6142	USA	2007	35F	carriage	ERR124237
	29360	LE4099	USA	2007	37	carriage	ERR129151
	29361	147587	USA	2001	38	carriage	ERR069775
	29362	BR1048	USA	2007	38	carriage	ERR129040
	29363	95344	USA	2001	7C	carriage	ERR069758
	29364	ND6158	USA	2007	7F	carriage	ERR124243
	29365	BR1116	USA	2007	7F	carriage	ERR129067
	29366	132571	USA	2001	9N	carriage	ERR069769
	29367	ND6123	USA	2007	9N	carriage	ERR124226
	29368	234323	USA	2001	9V	carriage	ERR069799
	29369	312942	USA	2001	9V	carriage	ERR069818
	29370	R34-3015	USA	2004	NT	carriage	ERR065341
	29371	R34-3108	USA	2004	NT	carriage	ERR068009
	29372	R34-3088	USA	2004	NT	carriage	ERR067993
	29373	255210	USA	2001	NT	carriage	ERR069803
	29374	PT8000	USA	2007	NT	carriage	ERR124278
	29375	R34-3054	USA	2004	11A	carriage	ERR065310
	29376	ND6103	USA	2007	11A	carriage	ERR129214
	29377	CH2091	USA	2007	11A	carriage	ERR129093
	29378	341365	USA	2001	14	carriage	ERR069824
	29379	BR1106	USA	2007	15A	carriage	ERR129060
	29380	PT8013	USA	2007	15A	carriage	ERR124283
	29381	492706	USA	2001	15B/C	carriage	ERR065972
	29382	R34-3056	USA	2004	17F	carriage	ERR065312
	29383	MD5033	USA	2007	19A	carriage	ERR129170
	29384	R34-3215	USA	2004	19A	carriage	ERR069714
	29385	BR1080	USA	2007	19A	carriage	ERR129049
	29386	GL3066	USA	2007	19A	carriage	ERR129120
	29387	LE4106	USA	2007	19A	carriage	ERR129153
	29388	NP7101	USA	2007	19A	carriage	ERR124270
	29389	R34-3199	USA	2004	19A	carriage	ERR069698
	29390	BR1111	USA	2007	19F	carriage	ERR129062
	29391	CH2026	USA	2007	23A	carriage	ERR129076
	29392	BR1084	USA	2007	23B	carriage	ERR129052
	29393	ND6059	USA	2007	23B	carriage	ERR129208
	29394	NP7053	USA	2007	33F	carriage	ERR124257
	29395	R34-3164	USA	2004	35B	carriage	ERR067962
	29396	R34-3165	USA	2004	35B	carriage	ERR067963
	29397	R34-3227	USA	2004	35B	carriage	ERR069726
	29398	CH2075	USA	2007	35B	carriage	ERR129087
	29399	ND6038	USA	2007	35B	carriage	ERR129200
	29400	PT8076	USA	2007	35F	carriage	ERR124304
	29401	NP7118	USA	2007	7F	carriage	ERR124276
	29402	422264	USA	2001	9V	carriage	ERR124320
	29403	CH2029	USA	2007	9V	carriage	ERR129077
	29404	CH2006	USA	2007	NT	carriage	ERR129071
	29405	LE4012	USA	2007	NT	carriage	ERR129130
	29406	R34-3217	USA	2004	3	carriage	ERR069716
	29407	R34-3231	USA	2004	14	carriage	ERR069730
	29408	R34-3176	USA	2004	34	carriage	ERR067975
	29409	R34-3115	USA	2004	34	carriage	ERR068016
	29410	R34-3065	USA	2004	38	carriage	ERR065321
	29411	R34-3111	USA	2004	10A	carriage	ERR068012
	29412	PT8016	USA	2007	10A	carriage	ERR124285
	29413	LE4000	USA	2007	10A	carriage	ERR129126
	29414	LE4124	USA	2007	10A	carriage	ERR129158
	29415	R34-3147	USA	2004	11A	carriage	ERR068040
	29416	277394	USA	2001	11A	carriage	ERR069808
	29417	335574	USA	2001	11A	carriage	ERR069822
	29418	386329	USA	2001	11A	carriage	ERR069837
	29419	R34-3203	USA	2004	11A	carriage	ERR069702
	29420	ND6151	USA	2007	11A	carriage	ERR124240
	29421	CH2054	USA	2007	11A	carriage	ERR129080
	29422	LE4050	USA	2007	11A	carriage	ERR129139
	29423	MD5070	USA	2007	11A	carriage	ERR129177
	29424	ND6104	USA	2007	11A	carriage	ERR129215
	29425	459747	USA	2001	11A	carriage	ERR065964
	29426	74124	USA	2001	11A	carriage	ERR069752
	29427	R34-3036	USA	2004	15A	carriage	ERR065293
	29428	R34-3064	USA	2004	15A	carriage	ERR065320
	29429	R34-3158	USA	2004	15A	carriage	ERR068049
	29430	R34-3226	USA	2004	15A	carriage	ERR069725
	29431	NP7105	USA	2007	15A	carriage	ERR124272
	29432	R34-3034	USA	2004	15B/C	carriage	ERR065291
	29433	R34-3109	USA	2004	15B/C	carriage	ERR068010
	29434	R34-3153	USA	2004	15B/C	carriage	ERR068044
	29435	R34-3154	USA	2004	15B/C	carriage	ERR068045
	29436	R34-3206	USA	2004	15B/C	carriage	ERR069705
	29437	PT8098	USA	2007	15B/C	carriage	ERR124313
	29438	PT8120	USA	2007	15B/C	carriage	ERR124319
	29439	R34-3014	USA	2004	15B/C	carriage	ERR065340
	29440	NP7004	USA	2007	15B/C	carriage	ERR124244
	29441	BR1023	USA	2007	15B/C	carriage	ERR129033
	29442	BR1025	USA	2007	15B/C	carriage	ERR129034
	29443	LE4073	USA	2007	15B/C	carriage	ERR129144
	29444	MD5052	USA	2007	15B/C	carriage	ERR129175
	29445	ND6116	USA	2007	15B/C	carriage	ERR124220
	29446	NP7103	USA	2007	16F	carriage	ERR124271
	29447	ND6111	USA	2007	17F	carriage	ERR124218
	29448	PT8082	USA	2007	17F	carriage	ERR124306
	29449	303656	USA	2001	18C	carriage	ERR069814
	29450	R34-3183	USA	2004	19A	carriage	ERR067982
	29451	R34-3093	USA	2004	19A	carriage	ERR067998
	29452	210162	USA	2001	19A	carriage	ERR069794
	29453	BR1112	USA	2007	19A	carriage	ERR129063
	29454	R34-3061	USA	2004	19A	carriage	ERR065317
	29455	R34-3185	USA	2004	19A	carriage	ERR069684
	29456	BR1105	USA	2007	19A	carriage	ERR129059
	29457	CH2017	USA	2007	19A	carriage	ERR129075
	29458	PT8004	USA	2007	19A	carriage	ERR124280
	29459	GL3029	USA	2007	19A	carriage	ERR129108
	29460	LE4038	USA	2007	19A	carriage	ERR129136
	29461	R34-3113	USA	2004	19F	carriage	ERR068014
	29462	R34-3141	USA	2004	19F	carriage	ERR068035
	29463	R34-3193	USA	2004	19F	carriage	ERR069692
	29464	209930	USA	2001	19F	carriage	ERR069793
	29465	284968	USA	2001	19F	carriage	ERR069810
	29466	R34-3224	USA	2004	19F	carriage	ERR069723
	29467	404463	USA	2001	19F	carriage	ERR069842
	29468	CH2105	USA	2007	19F	carriage	ERR129094
	29469	R34-3017	USA	2004	22F	carriage	ERR065343
	29470	R34-3090	USA	2004	22F	carriage	ERR067995
	29471	R34-3143	USA	2004	22F	carriage	ERR068037
	29472	35100	USA	2001	22F	carriage	ERR069738
	29473	NP7013	USA	2007	22F	carriage	ERR124248
	29474	120581	USA	2001	22F	carriage	ERR069767
	29475	R34-3067	USA	2004	23A	carriage	ERR065322
	29476	R34-3123	USA	2004	23A	carriage	ERR068023
	29477	LE4020	USA	2007	23A	carriage	ERR129133
	29478	MD5029	USA	2007	23A	carriage	ERR129167
	29479	BR1014	USA	2007	23B	carriage	ERR129029
	29480	LE4117	USA	2007	23B	carriage	ERR129155
	29481	ND6124	USA	2007	23B	carriage	ERR124227
	29482	R34-3195	USA	2004	23B	carriage	ERR069694
	29483	R34-3076	USA	2004	23F	carriage	ERR065331
	29484	427937	USA	2001	23F	carriage	ERR065955
	29485	49470	USA	2001	23F	carriage	ERR069743
	29486	203692	USA	2001	23F	carriage	ERR069790
	29487	R34-3084	USA	2004	3	carriage	ERR067989
	29488	369820	USA	2001	3	carriage	ERR069832
	29489	LE4030	USA	2007	31	carriage	ERR129135
	29490	R34-3173	USA	2004	33F	carriage	ERR067972
	29491	438180	USA	2001	34	carriage	ERR065959
	29492	R34-3044	USA	2004	35B	carriage	ERR065300
	29493	LE4021	USA	2007	35B	carriage	ERR129134
	29494	BR1082	USA	2007	35F	carriage	ERR129051
	29495	LE4019	USA	2007	35F	carriage	ERR129132
	29496	473937	USA	2001	35F	carriage	ERR065968
	29497	BR1074	USA	2007	7C	carriage	ERR129047
	29498	ND6000	USA	2007	7C	carriage	ERR129187
	29499	PT8039	USA	2007	7F	carriage	ERR124292
	29500	MD5007	USA	2007	9N	carriage	ERR129162
	29501	508907	USA	2001	NT	carriage	ERR065974
	29502	72511	USA	2001	3	carriage	ERR069750
	29503	304793	USA	2001	37	carriage	ERR069815
	29504	144370	USA	2001	38	carriage	ERR069773
	29505	R34-3024	USA	2004	10A	carriage	ERR065350
	29506	R34-3157	USA	2004	10A	carriage	ERR068048
	29507	R34-3021	USA	2004	10A	carriage	ERR065347
	29508	ND6034	USA	2007	10A	carriage	ERR129199
	29509	R34-3052	USA	2004	11A	carriage	ERR065308
	29510	R34-3170	USA	2004	11A	carriage	ERR067968
	29511	R34-3095	USA	2004	11A	carriage	ERR068000
	29512	R34-3149	USA	2004	11A	carriage	ERR068041
	29513	R34-3156	USA	2004	11A	carriage	ERR068047
	29514	263137	USA	2001	11A	carriage	ERR069804
	29515	389109	USA	2001	11A	carriage	ERR069839
	29516	BR1039	USA	2007	11A	carriage	ERR129037
	29517	LE4111	USA	2007	11A	carriage	ERR129154
	29518	LE4127	USA	2007	11A	carriage	ERR129159
	29519	R34-3080	USA	2004	11A	carriage	ERR067985
	29520	R34-3081	USA	2004	11A	carriage	ERR067986
	29521	R34-3155	USA	2004	11A	carriage	ERR068046
	29522	102720	USA	2001	11A	carriage	ERR069760
	29523	NP7095	USA	2007	11A	carriage	ERR124268
	29524	BR1085	USA	2007	11A	carriage	ERR129053
	29525	CH2053	USA	2007	11A	carriage	ERR129079
	29526	ND6085	USA	2007	11A	carriage	ERR129211
	29527	R34-3214	USA	2004	11A	carriage	ERR069713
	29528	LE4018	USA	2007	11A	carriage	ERR129131
	29529	268660	USA	2001	14	carriage	ERR069806
	29530	306435	USA	2001	14	carriage	ERR069816
	29531	430772	USA	2001	14	carriage	ERR065956
	29532	142534	USA	2001	14	carriage	ERR069772
	29533	R34-3126	USA	2004	15A	carriage	ERR068026
	29534	R34-3130	USA	2004	15A	carriage	ERR068028
	29535	BR1109	USA	2007	15A	carriage	ERR129061
	29536	R34-3040	USA	2004	15A	carriage	ERR065297
	29537	R34-3138	USA	2004	15A	carriage	ERR068032
	29538	R34-3150	USA	2004	15A	carriage	ERR068042
	29539	R34-3225	USA	2004	15A	carriage	ERR069724
	29540	NP7017	USA	2007	15A	carriage	ERR124249
	29541	NP7112	USA	2007	15A	carriage	ERR124274
	29542	PT8065	USA	2007	15A	carriage	ERR124300
	29543	ND6147	USA	2007	15A	carriage	ERR124239
	29544	R34-3030	USA	2004	15B/C	carriage	ERR065287
	29545	R34-3031	USA	2004	15B/C	carriage	ERR065288
	29546	R34-3212	USA	2004	15B/C	carriage	ERR069711
	29547	103453	USA	2001	15B/C	carriage	ERR069761
	29548	217475	USA	2001	15B/C	carriage	ERR069795
	29549	365152	USA	2001	15B/C	carriage	ERR069829
	29550	MD5110	USA	2007	15B/C	carriage	ERR129186
	29551	483391	USA	2001	15B/C	carriage	ERR065970
	29552	R34-3160	USA	2004	15B/C	carriage	ERR067960
	29553	R34-3175	USA	2004	15B/C	carriage	ERR067974
	29554	362412	USA	2001	15B/C	carriage	ERR069828
	29555	ND6121	USA	2007	15B/C	carriage	ERR124225
	29556	ND6132	USA	2007	15B/C	carriage	ERR124229
	29557	NP7081	USA	2007	15B/C	carriage	ERR124267
	29558	BR1068	USA	2007	15B/C	carriage	ERR129046
	29559	CH2085	USA	2007	15B/C	carriage	ERR129091
	29560	LE4011	USA	2007	15B/C	carriage	ERR129129
	29561	MD5045	USA	2007	15B/C	carriage	ERR129174
	29562	NP7022	USA	2007	15B/C	carriage	ERR124251
	29563	NP7066	USA	2007	15B/C	carriage	ERR124263
	29564	PT8054	USA	2007	15B/C	carriage	ERR124297
	29565	ND6019	USA	2007	15B/C	carriage	ERR129196
	29566	R34-3062	USA	2004	16F	carriage	ERR065318
	29567	PT8090	USA	2007	16F	carriage	ERR124309
	29568	MD5106	USA	2007	16F	carriage	ERR129184
	29569	NP7012	USA	2007	16F	carriage	ERR124247
	29570	PT8029	USA	2007	16F	carriage	ERR124289
	29571	NP7026	USA	2007	17F	carriage	ERR124252
	29572	R34-3059	USA	2004	18C	carriage	ERR065315
	29573	276430	USA	2001	18C	carriage	ERR069807
	29574	R34-3102	USA	2004	18C	carriage	ERR068007
	29575	R34-3068	USA	2004	19A	carriage	ERR065323
	29576	160449	USA	2001	19A	carriage	ERR069781
	29577	266035	USA	2001	19A	carriage	ERR069805
	29578	PT8106	USA	2007	19A	carriage	ERR124315
	29579	LE4142	USA	2007	19A	carriage	ERR129160
	29580	ND6109	USA	2007	19A	carriage	ERR129216
	29581	R34-3197	USA	2004	19A	carriage	ERR069696
	29582	R34-3218	USA	2004	19A	carriage	ERR069717
	29583	R34-3221	USA	2004	19A	carriage	ERR069720
	29584	57144	USA	2001	19A	carriage	ERR069745
	29585	148056	USA	2001	19A	carriage	ERR069776
	29586	PT8009	USA	2007	19A	carriage	ERR124281
	29587	CH2007	USA	2007	19A	carriage	ERR129072
	29588	CH2069	USA	2007	19A	carriage	ERR129084
	29589	GL3015	USA	2007	19A	carriage	ERR129103
	29590	GL3036	USA	2007	19A	carriage	ERR129112
	29591	LE4055	USA	2007	19A	carriage	ERR129140
	29592	BR1012	USA	2007	19A	carriage	ERR129028
	29593	R34-3043	USA	2004	19F	carriage	ERR065299
	29594	R34-3070	USA	2004	19F	carriage	ERR065325
	29595	R34-3028	USA	2004	19F	carriage	ERR065354
	29596	R34-3198	USA	2004	19F	carriage	ERR069697
	29597	105542	USA	2001	19F	carriage	ERR069762
	29598	209464	USA	2001	19F	carriage	ERR069792
	29599	27999	USA	2001	19F	carriage	ERR069737
	29600	CH2033	USA	2007	19F	carriage	ERR129078
	29601	CH2106	USA	2007	19F	carriage	ERR129095
	29602	R34-3085	USA	2004	19F	carriage	ERR067990
	29603	BR1065	USA	2007	19F	carriage	ERR129045
	29604	R34-3167	USA	2004	22F	carriage	ERR067965
	29605	385385	USA	2001	22F	carriage	ERR069836
	29606	ND6047	USA	2007	22F	carriage	ERR129204
	29607	R34-3012	USA	2004	22F	carriage	ERR065338
	29608	R34-3082	USA	2004	22F	carriage	ERR067987
	29609	R34-3189	USA	2004	22F	carriage	ERR069688
	29610	163286	USA	2001	22F	carriage	ERR069783
	29611	CH2108	USA	2007	22F	carriage	ERR129096
	29612	153408	USA	2001	22F	carriage	ERR069778
	29613	R34-3047	USA	2004	23A	carriage	ERR065303
	29614	R34-3050	USA	2004	23A	carriage	ERR065306
	29615	R34-3174	USA	2004	23A	carriage	ERR067973
	29616	R34-3127	USA	2004	23A	carriage	ERR068027
	29617	354557	USA	2001	23A	carriage	ERR069826
	29618	PT8086	USA	2007	23A	carriage	ERR124308
	29619	BR1055	USA	2007	23A	carriage	ERR129042
	29620	BR1114	USA	2007	23A	carriage	ERR129065
	29621	BR1090	USA	2007	23A	carriage	ERR129055
	29622	GL3023	USA	2007	23A	carriage	ERR129106
	29623	ND6100	USA	2007	23A	carriage	ERR129213
	29624	R34-3019	USA	2004	23B	carriage	ERR065345
	29625	R34-3022	USA	2004	23B	carriage	ERR065348
	29626	R34-3169	USA	2004	23B	carriage	ERR067967
	29627	R34-3114	USA	2004	23B	carriage	ERR068015
	29628	R34-3020	USA	2004	23B	carriage	ERR065346
	29629	NP7006	USA	2007	23B	carriage	ERR124245
	29630	GL3024	USA	2007	23B	carriage	ERR129107
	29631	R34-3013	USA	2004	23F	carriage	ERR065339
	29632	R34-3181	USA	2004	23F	carriage	ERR067980
	29633	239434	USA	2001	23F	carriage	ERR069800
	29634	151684	USA	2001	23F	carriage	ERR069777
	29635	R34-3029	USA	2004	23F	carriage	ERR065355
	29636	462956	USA	2001	23F	carriage	ERR065966
	29637	R34-3190	USA	2004	3	carriage	ERR069689
	29638	65645	USA	2001	3	carriage	ERR069748
	29639	ND6097	USA	2007	3	carriage	ERR129212
	29640	BR1101	USA	2007	31	carriage	ERR129057
	29641	R34-3121	USA	2004	33F	carriage	ERR068021
	29642	187406	USA	2001	33F	carriage	ERR069789
	29643	MD5107	USA	2007	33F	carriage	ERR129185
	29644	BR1041	USA	2007	34	carriage	ERR129038
	29645	BR1115	USA	2007	34	carriage	ERR129066
	29646	R34-3023	USA	2004	35B	carriage	ERR065349
	29647	R34-3083	USA	2004	35B	carriage	ERR067988
	29648	R34-3087	USA	2004	35B	carriage	ERR067992
	29649	R34-3097	USA	2004	35B	carriage	ERR068002
	29650	R34-3139	USA	2004	35B	carriage	ERR068033
	29651	7649	USA	2001	35B	carriage	ERR069733
	29652	379678	USA	2001	35B	carriage	ERR069834
	29653	R34-3204	USA	2004	35B	carriage	ERR069703
	29654	R34-3223	USA	2004	35B	carriage	ERR069722
	29655	ND6141	USA	2007	35B	carriage	ERR124236
	29656	CH2016	USA	2007	35B	carriage	ERR129074
	29657	CH2083	USA	2007	35B	carriage	ERR129089
	29658	GL3061	USA	2007	35B	carriage	ERR129119
	29659	NP7109	USA	2007	35B	carriage	ERR124273
	29660	R34-3213	USA	2004	35F	carriage	ERR069712
	29661	BR1104	USA	2007	35F	carriage	ERR129058
	29662	R34-3118	USA	2004	35F	carriage	ERR068018
	29663	BR1098	USA	2007	38	carriage	ERR129056
	29664	ND6005	USA	2007	38	carriage	ERR129188
	29665	388483	USA	2001	6B	carriage	ERR069838
	29666	R34-3163	USA	2004	7F	carriage	ERR067961
	29667	R34-3219	USA	2004	7F	carriage	ERR069718
	29668	ND6130	USA	2007	7F	carriage	ERR124228
	29669	BR1113	USA	2007	7F	carriage	ERR129064
	29670	CH2008	USA	2007	7F	carriage	ERR129073
	29671	ND6120	USA	2007	7F	carriage	ERR124224
	29672	PT8094	USA	2007	7F	carriage	ERR124312
	29673	436915	USA	2001	9N	carriage	ERR065958
	29674	R34-3045	USA	2004	9V	carriage	ERR065301
	29675	R34-3016	USA	2004	9V	carriage	ERR065342
	29676	R34-3032	USA	2004	NT	carriage	ERR065289
	29677	R34-3039	USA	2004	NT	carriage	ERR065296
	29678	403790	USA	2001	NT	carriage	ERR069841
	29679	GL3012	USA	2007	NT	carriage	ERR129102
	29680	462746	USA	2001	NT	carriage	ERR065965
	30438	5756_7_7	USA	1998	NT	carriage	ERR097344
	30439	5756_7_9	USA	2004	NT	carriage	ERR097346
	30458	6406_5_6	USA	2009	NT	carriage	ERR097367
	30459	6406_5_7	USA	2009	NT	carriage	ERR097368
	35896	USA34	USA	1985	19A	carriage	N/D
	35928	SP14-BS69	USA	N/D	14	carriage	N/D

## Sheet: UK
Dataset	BigSDB ID	Isolate	Country	Year	Serotype	Diagnosis	ENA_accession
UK	30396	5737_8_4	UK	2008	NT	carriage	ERR097305
	32786	UoS2070	UK	N/D	23F	carriage	ERR044988
	32800	UoS5079	UK	N/D	33F	carriage	ERR047136
	32863	UoS2051	UK	N/D	19A	carriage	ERR044980
	32864	UoS3247	UK	N/D	14	carriage	ERR046113
	32919	UoS2237	UK	N/D	6B	carriage	ERR045022
	32921	UoS4133	UK	N/D	3	carriage	ERR046176
	32922	UoS5209	UK	N/D	21	carriage	ERR047114
	32923	UoS5234	UK	N/D	15B/C	carriage	ERR047123
	32924	UoS5235	UK	N/D	15B/C	carriage	ERR047124
	32925	UoS5072	UK	N/D	6B	carriage	ERR047134
	32926	UoS5074	UK	N/D	35F	carriage	ERR047135
	32927	UoS5113	UK	N/D	11A	carriage	ERR047144
	32958	UoS0297	UK	N/D	6B	carriage	ERR044942
	32959	UoS2134	UK	N/D	19F	carriage	ERR044999
	32961	UoS3258	UK	N/D	38	carriage	ERR046122
	32962	UoS3267	UK	N/D	NT	carriage	ERR046125
	32963	UoS3286	UK	N/D	19A	carriage	ERR046130
	32964	UoS3287	UK	N/D	19A	carriage	ERR046131
	32965	UoS3321	UK	N/D	10A	carriage	ERR046139
	32966	UoS4084	UK	N/D	6B	carriage	ERR046166
	32967	UoS4138	UK	N/D	19A	carriage	ERR046178
	32968	UoS4237	UK	N/D	6F	carriage	ERR046201
	32973	UoS5203	UK	N/D	6C	carriage	ERR047112
	32974	UoS5068	UK	N/D	38	carriage	ERR047133
	32975	UoS5274	UK	N/D	35F	carriage	ERR047157
	33010	UoS0251	UK	N/D	21	carriage	ERR044919
	33011	UoS0252	UK	N/D	17F	carriage	ERR044920
	33012	UoS0301	UK	N/D	6A	carriage	ERR044943
	33013	UoS0304	UK	N/D	16F	carriage	ERR044946
	33014	UoS2130	UK	N/D	11A	carriage	ERR044997
	33015	UoS2131	UK	N/D	11A	carriage	ERR044998
	33016	UoS3257	UK	N/D	15B/C	carriage	ERR046121
	33017	UoS3299	UK	N/D	19F	carriage	ERR046134
	33018	UoS4002	UK	N/D	11A	carriage	ERR046143
	33019	UoS4008	UK	N/D	22F	carriage	ERR046144
	33020	UoS4039	UK	N/D	21	carriage	ERR046155
	33021	UoS4226	UK	N/D	11A	carriage	ERR046199
	33022	UoS4252	UK	N/D	22F	carriage	ERR046205
	33031	UoS5205	UK	N/D	16F	carriage	ERR047113
	33032	UoS5066	UK	N/D	31	carriage	ERR047132
	33033	UoS5259	UK	N/D	15B/C	carriage	ERR047151
	33034	UoS5262	UK	N/D	23A	carriage	ERR047152
	33053	UoS0307	UK	N/D	7F	carriage	ERR044948
	33054	UoS3293	UK	N/D	6A	carriage	ERR046132
	33055	UoS4044	UK	N/D	19A	carriage	ERR046156
	33056	UoS4134	UK	N/D	21	carriage	ERR046177
	33057	UoS4223	UK	N/D	7F	carriage	ERR046198
	33058	UoS4265	UK	N/D	21	carriage	ERR046207
	33060	UoS5222	UK	N/D	6C	carriage	ERR047118
	33063	UoS0302	UK	N/D	11A	carriage	ERR044944
	33064	UoS4242	UK	N/D	6A	carriage	ERR046202
	33067	UoS5227	UK	N/D	33A	carriage	ERR047121
	33068	UoS5271	UK	N/D	15B/C	carriage	ERR047156
	33072	UoS0237	UK	N/D	6C	carriage	ERR044916
	33073	UoS0272	UK	N/D	3	carriage	ERR044929
	33076	UoS5217	UK	N/D	15A	carriage	ERR047115
	33077	UoS5288	UK	N/D	23B	carriage	ERR047163
	33736	UoS0026	UK	N/D	17F	carriage	ERR044864
	33737	UoS0058	UK	N/D	15B/C	carriage	ERR044870
	33738	UoS0061	UK	N/D	17F	carriage	ERR044871
	33739	UoS0220	UK	N/D	6B	carriage	ERR044911
	33740	UoS0221	UK	N/D	19F	carriage	ERR044912
	33741	UoS0242	UK	N/D	23A	carriage	ERR044917
	33742	UoS0245	UK	N/D	6B	carriage	ERR044918
	33743	UoS0263	UK	N/D	6C	carriage	ERR044925
	33744	UoS0266	UK	N/D	6A	carriage	ERR044926
	33745	UoS0268	UK	N/D	23B	carriage	ERR044928
	33746	UoS0280	UK	N/D	19A	carriage	ERR044934
	33747	UoS0288	UK	N/D	19F	carriage	ERR044938
	33748	UoS0289	UK	N/D	19F	carriage	ERR044939
	33749	UoS0290	UK	N/D	6B	carriage	ERR044940
	33750	UoS0303	UK	N/D	6B	carriage	ERR044945
	33751	UoS0305	UK	N/D	15B/C	carriage	ERR044947
	33752	UoS0308	UK	N/D	19F	carriage	ERR044949
	33753	UoS0310	UK	N/D	15B/C	carriage	ERR044950
	33754	UoS0311	UK	N/D	15A	carriage	ERR044951
	33755	UoS0314	UK	N/D	6B	carriage	ERR044952
	33756	UoS2041	UK	N/D	17F	carriage	ERR044978
	33757	UoS2050	UK	N/D	6B	carriage	ERR044979
	33758	UoS2052	UK	N/D	23A	carriage	ERR044981
	33759	UoS2054	UK	N/D	19F	carriage	ERR044982
	33760	UoS2055	UK	N/D	6B	carriage	ERR044983
	33761	UoS2058	UK	N/D	6B	carriage	ERR044984
	33762	UoS2060	UK	N/D	6C	carriage	ERR044985
	33763	UoS2063	UK	N/D	35F	carriage	ERR044986
	33764	UoS2067	UK	N/D	23A	carriage	ERR044987
	33765	UoS2076	UK	N/D	15B/C	carriage	ERR044991
	33766	UoS2082	UK	N/D	11A	carriage	ERR044992
	33767	UoS2090	UK	N/D	23F	carriage	ERR044993
	33768	UoS2092	UK	N/D	23F	carriage	ERR044994
	33769	UoS2105	UK	N/D	6C	carriage	ERR044995
	33770	UoS2122	UK	N/D	17F	carriage	ERR044996
	33771	UoS2142	UK	N/D	15B/C	carriage	ERR045000
	33772	UoS2146	UK	N/D	14	carriage	ERR045001
	33773	UoS2180	UK	N/D	6C	carriage	ERR045007
	33774	UoS2186	UK	N/D	21	carriage	ERR045008
	33775	UoS2199	UK	N/D	22F	carriage	ERR045011
	33776	UoS2205	UK	N/D	11A	carriage	ERR045012
	33777	UoS2236	UK	N/D	17F	carriage	ERR045021
	33778	UoS2243	UK	N/D	6B	carriage	ERR045024
	33781	UoS3256	UK	N/D	23B	carriage	ERR046120
	33782	UoS3298	UK	N/D	22F	carriage	ERR046133
	33783	UoS3326	UK	N/D	22F	carriage	ERR046142
	33784	UoS4032	UK	N/D	35F	carriage	ERR046153
	33785	UoS4157	UK	N/D	22F	carriage	ERR046183
	33786	UoS4168	UK	N/D	22F	carriage	ERR046188
	33789	UoS5193	UK	N/D	19A	carriage	ERR047110
	33790	UoS5065	UK	N/D	6C	carriage	ERR047131
	33791	UoS5110	UK	N/D	6C	carriage	ERR047143
	33792	UoS5114	UK	N/D	11A	carriage	ERR047145
	33793	UoS5251	UK	N/D	23B	carriage	ERR047150
	33794	UoS5270	UK	N/D	21	carriage	ERR047155
	33800	UoS3162	UK	N/D	33A	carriage	ERR046090
	33801	UoS5166	UK	N/D	33A	carriage	ERR045434
	33802	UoS4257	UK	N/D	33A	carriage	ERR046206
	33803	UoS4074	UK	N/D	33A	carriage	ERR046160
	33804	UoS3033	UK	N/D	3	carriage	ERR046055
	33805	UoS0174	UK	N/D	22F	carriage	ERR044901
	33806	UoS4131	UK	N/D	8	carriage	ERR046175
	33807	UoS2254	UK	N/D	22F	carriage	ERR045028
	33808	UoS5220	UK	N/D	7F	carriage	ERR047117
	33809	UoS4151	UK	N/D	7F	carriage	ERR046181
	33810	UoS3077	UK	N/D	11A	carriage	ERR046069
	33811	UoS3006	UK	N/D	11A	carriage	ERR048225
	33812	UoS3115	UK	N/D	11A	carriage	ERR046078
	33813	UoS5003	UK	N/D	11A	carriage	ERR045394
	33814	UoS4339	UK	N/D	11A	carriage	ERR045370
	33815	UoS4083	UK	N/D	11A	carriage	ERR046165
	33816	UoS0023	UK	N/D	31	carriage	ERR044863
	33817	UoS3252	UK	N/D	11A	carriage	ERR046118
	33818	UoS2227	UK	N/D	31	carriage	ERR045018
	33819	UoS3003	UK	N/D	23B	carriage	ERR048224
	33820	UoS3065	UK	N/D	31	carriage	ERR046065
	33821	UoS3205	UK	N/D	3	carriage	ERR046102
	33822	UoS5263	UK	N/D	31	carriage	ERR047153
	33823	UoS0103	UK	N/D	3	carriage	ERR044882
	33824	UoS0080	UK	N/D	9N	carriage	ERR044876
	33825	UoS4318	UK	N/D	22F	carriage	ERR045363
	33826	UoS5122	UK	N/D	11A	carriage	ERR045419
	33827	UoS3160	UK	N/D	22F	carriage	ERR046088
	33828	UoS4180	UK	N/D	11A	carriage	ERR046190
	33829	UoS4320	UK	N/D	11A	carriage	ERR045364
	33830	UoS3301	UK	N/D	11A	carriage	ERR046136
	33831	UoS4020	UK	N/D	11A	carriage	ERR046148
	33832	UoS4012	UK	N/D	11A	carriage	ERR046146
	33833	UoS4382	UK	N/D	11A	carriage	ERR045387
	33834	UoS2315	UK	N/D	11A	carriage	ERR045047
	33835	UoS5226	UK	N/D	33F	carriage	ERR047120
	33836	UoS5218	UK	N/D	23A	carriage	ERR047116
	33837	UoS5191	UK	N/D	33F	carriage	ERR047109
	33838	UoS5233	UK	N/D	35B	carriage	ERR047122
	33839	UoS2011	UK	N/D	33F	carriage	ERR044966
	33840	UoS5181	UK	N/D	12F	carriage	ERR047106
	33841	UoS2027	UK	N/D	11A	carriage	ERR044971
	33842	UoS5165	UK	N/D	33F	carriage	ERR045433
	33843	UoS4275	UK	N/D	23F	carriage	ERR045351
	33844	UoS0165	UK	N/D	19F	carriage	ERR044898
	33845	UoS3066	UK	N/D	23A	carriage	ERR046066
	33846	UoS5051	UK	N/D	23A	carriage	ERR047125
	33847	UoS3060	UK	N/D	6C	carriage	ERR046062
	33848	UoS3314	UK	N/D	10A	carriage	ERR046137
	33849	UoS0048	UK	N/D	10A	carriage	ERR044867
	33850	UoS5050	UK	N/D	19A	carriage	ERR045415
	33851	UoS3161	UK	N/D	23B	carriage	ERR046089
	33852	UoS2014	UK	N/D	22F	carriage	ERR044967
	33853	UoS4279	UK	N/D	19A	carriage	ERR045352
	33854	UoS5022	UK	N/D	15A	carriage	ERR045404
	33855	UoS2275	UK	N/D	23A	carriage	ERR045033
	33856	UoS0050	UK	N/D	6A	carriage	ERR044869
	33857	UoS4169	UK	N/D	22F	carriage	ERR046189
	33858	UoS4369	UK	N/D	23B	carriage	ERR045380
	33859	UoS3009	UK	N/D	23B	carriage	ERR048226
	33860	UoS4139	UK	N/D	23B	carriage	ERR046179
	33861	UoS0281	UK	N/D	19A	carriage	ERR044935
	33862	UoS2006	UK	N/D	6B	carriage	ERR044965
	33863	UoS3250	UK	N/D	15B/C	carriage	ERR046116
	33864	UoS0207	UK	N/D	19A	carriage	ERR044907
	33865	UoS2244	UK	N/D	23F	carriage	ERR045025
	33866	UoS4375	UK	N/D	15B/C	carriage	ERR045385
	33867	UoS2032	UK	N/D	16F	carriage	ERR044974
	33868	UoS2373	UK	N/D	19A	carriage	ERR048222
	33869	UoS4326	UK	N/D	15A	carriage	ERR045366
	33870	UoS4104	UK	N/D	19A	carriage	ERR046172
	33871	UoS2316	UK	N/D	6C	carriage	ERR045048
	33872	UoS2333	UK	N/D	16F	carriage	ERR048210
	33873	UoS4337	UK	N/D	23B	carriage	ERR045368
	33874	UoS4386	UK	N/D	19A	carriage	ERR045390
	33875	UoS3210	UK	N/D	19A	carriage	ERR046103
	33876	UoS2216	UK	N/D	23F	carriage	ERR045015
	33877	UoS3271	UK	N/D	15B/C	carriage	ERR046126
	33878	UoS3032	UK	N/D	22F	carriage	ERR046054
	33879	UoS5186	UK	N/D	22F	carriage	ERR047107
	33880	UoS4373	UK	N/D	23B	carriage	ERR045384
	33881	UoS5225	UK	N/D	16F	carriage	ERR047119
	33882	UoS2261	UK	N/D	23B	carriage	ERR045031
	33883	UoS3001	UK	N/D	23F	carriage	ERR048223
	33884	UoS4269	UK	N/D	19A	carriage	ERR046208
	33885	UoS5098	UK	N/D	23B	carriage	ERR047140
	33886	UoS3108	UK	N/D	22F	carriage	ERR046076
	33887	UoS4155	UK	N/D	20A	carriage	ERR046182
	33888	UoS2210	UK	N/D	23F	carriage	ERR045013
	33889	UoS4024	UK	N/D	11A	carriage	ERR046149
	33890	UoS5129	UK	N/D	15A	carriage	ERR045421
	33891	UoS4399	UK	N/D	6A	carriage	ERR045393
	33892	UoS3249	UK	N/D	17F	carriage	ERR046115
	33893	UoS4028	UK	N/D	11A	carriage	ERR046151
	33894	UoS3016	UK	N/D	22F	carriage	ERR048227
	33895	UoS4036	UK	N/D	22F	carriage	ERR046154
	33896	UoS5027	UK	N/D	22F	carriage	ERR045407
	33897	UoS3109	UK	N/D	22F	carriage	ERR046077
	33898	UoS0041	UK	N/D	6Bii	carriage	ERR044866
	33899	UoS4393	UK	N/D	11A	carriage	ERR045392
	33900	UoS4165	UK	N/D	NT	carriage	ERR046185
	33901	UoS2306	UK	N/D	22F	carriage	ERR045043
	33902	UoS2037	UK	N/D	11A	carriage	ERR044976
	33903	UoS2034	UK	N/D	11A	carriage	ERR044975
	33904	UoS3240	UK	N/D	21	carriage	ERR046111
	33905	UoS0319	UK	N/D	23F	carriage	ERR044957
	33906	UoS5033	UK	N/D	15A	carriage	ERR045410
	33907	UoS4330	UK	N/D	21	carriage	ERR045367
	33908	UoS0173	UK	N/D	N/D	carriage	ERR044900
	33909	UoS2235	UK	N/D	7C	carriage	ERR045020
	33910	UoS4206	UK	N/D	17F	carriage	ERR046195
	33911	UoS0155	UK	N/D	15B/C	carriage	ERR044893
	33912	UoS0159	UK	N/D	6B	carriage	ERR044895
	33913	UoS4385	UK	N/D	17F	carriage	ERR045389
	33914	UoS2297	UK	N/D	23F	carriage	ERR045039
	33915	UoS2287	UK	N/D	15B/C	carriage	ERR045036
	33916	UoS3220	UK	N/D	1	carriage	ERR046104
	33917	UoS4297	UK	N/D	21	carriage	ERR045358
	33918	UoS4338	UK	N/D	15A	carriage	ERR045369
	33919	UoS2225	UK	N/D	6B	carriage	ERR045017
	33920	UoS5061	UK	N/D	15B/C	carriage	ERR047129
	33921	UoS3154	UK	N/D	15A	carriage	ERR046085
	33922	UoS5109	UK	N/D	15B/C	carriage	ERR047142
	33923	UoS5121	UK	N/D	20B	carriage	ERR045418
	33924	UoS3259	UK	N/D	20B	carriage	ERR046123
	33925	UoS3315	UK	N/D	15B/C	carriage	ERR046138
	33926	UoS3182	UK	N/D	6C	carriage	ERR046098
	33927	UoS3024	UK	N/D	15B/C	carriage	ERR046050
	33928	UoS3277	UK	N/D	6C	carriage	ERR046127
	33929	UoS3251	UK	N/D	15B/C	carriage	ERR046117
	33930	UoS4380	UK	N/D	19A	carriage	ERR045386
	33931	UoS5028	UK	N/D	21	carriage	ERR045408
	33932	UoS4384	UK	N/D	15B/C	carriage	ERR045388
	33933	UoS4364	UK	N/D	15B/C	carriage	ERR045378
	33934	UoS5014	UK	N/D	23B	carriage	ERR045399
	33935	UoS5243	UK	N/D	21	carriage	ERR047146
	33936	UoS0110	UK	N/D	23F	carriage	ERR044883
	33937	UoS3064	UK	N/D	6C	carriage	ERR046064
	33938	UoS5120	UK	N/D	23B	carriage	ERR045417
	33939	UoS3190	UK	N/D	6C	carriage	ERR046099
	33940	UoS5013	UK	N/D	23B	carriage	ERR045398
	33941	UoS0021	UK	N/D	23F	carriage	ERR044862
	33942	UoS3159	UK	N/D	6C	carriage	ERR046087
	33943	UoS3164	UK	N/D	6C	carriage	ERR046091
	33944	UoS3180	UK	N/D	6C	carriage	ERR046096
	33945	UoS2354	UK	N/D	6C	carriage	ERR048218
	33946	UoS3022	UK	N/D	6C	carriage	ERR046049
	33947	UoS0141	UK	N/D	23F	carriage	ERR044889
	33948	UoS5178	UK	N/D	35F	carriage	ERR047104
	33949	UoS4150	UK	N/D	15A	carriage	ERR046180
	33950	UoS4311	UK	N/D	9N	carriage	ERR045361
	33951	UoS3226	UK	N/D	22F	carriage	ERR046106
	33952	UoS0081	UK	N/D	6C	carriage	ERR044877
	33953	UoS2288	UK	N/D	6C	carriage	ERR045037
	33954	UoS4370	UK	N/D	35F	carriage	ERR045381
	33955	UoS4227	UK	N/D	6C	carriage	ERR046200
	33956	UoS5269	UK	N/D	6C	carriage	ERR047154
	33957	UoS0156	UK	N/D	35F	carriage	ERR044894
	33958	UoS4096	UK	N/D	NT	carriage	ERR046169
	33959	UoS2073	UK	N/D	6C	carriage	ERR044989
	33960	UoS4371	UK	N/D	6C	carriage	ERR045382
	33961	UoS2191	UK	N/D	23F	carriage	ERR045009
	33962	UoS2074	UK	N/D	6C	carriage	ERR044990
	33963	UoS0049	UK	N/D	19F	carriage	ERR044868
	33964	UoS4388	UK	N/D	23A	carriage	ERR045391
	33965	UoS3166	UK	N/D	35F	carriage	ERR046093
	33966	UoS5142	UK	N/D	6B	carriage	ERR045425
	33967	UoS3042	UK	N/D	9N	carriage	ERR046057
	33968	UoS0274	UK	N/D	34	carriage	ERR044931
	33969	UoS5157	UK	N/D	1	carriage	ERR045430
	33970	UoS0064	UK	N/D	23F	carriage	ERR044872
	33971	UoS2024	UK	N/D	34	carriage	ERR044970
	33972	UoS0163	UK	N/D	4	carriage	ERR044897
	33973	UoS4292	UK	N/D	34	carriage	ERR045356
	33974	UoS4071	UK	N/D	19A	carriage	ERR046159
	33975	UoS0232	UK	N/D	19A	carriage	ERR044914
	33976	UoS2340	UK	N/D	6B	carriage	ERR048214
	33977	UoS3059	UK	N/D	N/D	carriage	ERR046061
	33978	UoS0318	UK	N/D	16F	carriage	ERR044956
	33979	UoS4270	UK	N/D	18C	carriage	ERR046209
	33980	UoS0214	UK	N/D	23F	carriage	ERR044908
	33981	UoS4285	UK	N/D	19A	carriage	ERR045353
	33982	UoS0215	UK	N/D	23F	carriage	ERR044909
	33983	UoS2021	UK	N/D	35F	carriage	ERR044969
	33984	UoS4015	UK	N/D	15B/C	carriage	ERR046147
	33985	UoS5124	UK	N/D	23B	carriage	ERR045420
	33986	UoS2168	UK	N/D	19A	carriage	ERR045005
	33987	UoS5285	UK	N/D	15B/C	carriage	ERR047161
	33988	UoS4029	UK	N/D	15B/C	carriage	ERR046152
	33989	UoS5180	UK	N/D	35F	carriage	ERR047105
	33990	UoS5062	UK	N/D	35F	carriage	ERR047130
	33991	UoS4077	UK	N/D	23B	carriage	ERR046162
	33992	UoS2240	UK	N/D	19F	carriage	ERR045023
	33993	UoS2173	UK	N/D	35F	carriage	ERR045006
	33994	UoS4187	UK	N/D	35F	carriage	ERR046192
	33995	UoS3097	UK	N/D	35B	carriage	ERR046074
	33996	UoS5012	UK	N/D	6C	carriage	ERR045397
	33997	UoS2258	UK	N/D	23F	carriage	ERR045030
	33998	UoS0257	UK	N/D	19F	carriage	ERR044923
	33999	UoS3038	UK	N/D	35F	carriage	ERR046056
	34000	UoS4100	UK	N/D	16F	carriage	ERR046171
	34001	UoS5038	UK	N/D	35F	carriage	ERR045411
	34002	UoS4300	UK	N/D	35F	carriage	ERR045359
	34003	UoS4208	UK	N/D	22F	carriage	ERR046196
	34004	UoS5171	UK	N/D	35F	carriage	ERR045436
	34005	UoS4087	UK	N/D	35F	carriage	ERR046167
	34006	UoS2346	UK	N/D	6A	carriage	ERR048216
	34007	UoS5089	UK	N/D	21	carriage	ERR047139
	34008	UoS0205	UK	N/D	6B	carriage	ERR044906
	34009	UoS0038	UK	N/D	6B	carriage	ERR044865
	34010	UoS2271	UK	N/D	15B/C	carriage	ERR045032
	34011	UoS3300	UK	N/D	21	carriage	ERR046135
	34012	UoS3031	UK	N/D	6B	carriage	ERR046053
	34013	UoS5043	UK	N/D	21	carriage	ERR045413
	34014	UoS2280	UK	N/D	14	carriage	ERR045035
	34015	UoS2018	UK	N/D	6B	carriage	ERR044968
	34016	UoS0152	UK	N/D	6B	carriage	ERR044891
	34017	UoS5156	UK	N/D	33F	carriage	ERR045429
	34018	UoS0233	UK	N/D	19F	carriage	ERR044915
	34019	UoS0093	UK	N/D	6B	carriage	ERR044879
	34020	UoS3156	UK	N/D	38	carriage	ERR046086
	34021	UoS0285	UK	N/D	6B	carriage	ERR044937
	34022	UoS4049	UK	N/D	6B	carriage	ERR046157
	34023	UoS0276	UK	N/D	6B	carriage	ERR044932
	34024	UoS4246	UK	N/D	38	carriage	ERR046204
	34025	UoS2371	UK	N/D	6C	carriage	ERR048221
	34026	UoS3074	UK	N/D	6C	carriage	ERR046068
	34027	UoS0196	UK	N/D	9V	carriage	ERR044905
	34028	UoS2215	UK	N/D	6C	carriage	ERR045014
	34029	UoS2250	UK	N/D	6B	carriage	ERR045027
	34030	UoS0154	UK	N/D	6A	carriage	ERR044892
	34031	UoS5119	UK	N/D	15A	carriage	ERR045416
	34032	UoS2217	UK	N/D	35F	carriage	ERR045016
	34033	UoS2153	UK	N/D	6B	carriage	ERR045003
	34034	UoS2319	UK	N/D	6A	carriage	ERR045049
	34035	UoS0194	UK	N/D	6A	carriage	ERR044904
	34036	UoS3200	UK	N/D	6A	carriage	ERR046101
	34037	UoS0113	UK	N/D	6A	carriage	ERR044884
	34038	UoS0291	UK	N/D	14	carriage	ERR044941
	34039	UoS0075	UK	N/D	6A	carriage	ERR044875
	34040	UoS3324	UK	N/D	23A	carriage	ERR046140
	34041	UoS0267	UK	N/D	14	carriage	ERR044927
	34042	UoS0014	UK	N/D	9V	carriage	ERR044860
	34043	UoS2255	UK	N/D	19F	carriage	ERR045029
	34044	UoS2166	UK	N/D	6A	carriage	ERR045004
	34045	UoS5284	UK	N/D	6A	carriage	ERR047160
	34046	UoS3284	UK	N/D	6C	carriage	ERR046129
	34047	UoS2359	UK	N/D	6A	carriage	ERR048219
	34048	UoS0256	UK	N/D	23F	carriage	ERR044922
	34049	UoS2298	UK	N/D	19F	carriage	ERR045040
	34050	UoS2149	UK	N/D	19F	carriage	ERR045002
	34051	UoS4081	UK	N/D	6A	carriage	ERR046163
	34052	UoS2233	UK	N/D	6A	carriage	ERR045019
	34053	UoS2038	UK	N/D	6A	carriage	ERR044977
	34054	UoS4287	UK	N/D	6A	carriage	ERR045354
	34055	UoS4342	UK	N/D	23B	carriage	ERR045371
	34056	UoS4106	UK	N/D	15B/C	carriage	ERR046173
	34057	UoS2307	UK	N/D	6A	carriage	ERR045044
	34058	UoS5083	UK	N/D	15B/C	carriage	ERR047138
	34059	UoS5021	UK	N/D	35F	carriage	ERR045403
	34060	UoS0094	UK	N/D	38	carriage	ERR044880
	34061	UoS3099	UK	N/D	21	carriage	ERR046075
	34062	UoS0008	UK	N/D	19F	carriage	ERR044858
	34063	UoS4054	UK	N/D	19A	carriage	ERR046158
	34064	UoS2002	UK	N/D	6A	carriage	ERR044963
	34065	UoS2001	UK	N/D	6A	carriage	ERR044962
	34066	UoS4082	UK	N/D	23F	carriage	ERR046164
	34067	UoS4310	UK	N/D	15B/C	carriage	ERR045360
	34068	UoS0262	UK	N/D	N/D	carriage	ERR044924
	34069	UoS3165	UK	N/D	15B/C	carriage	ERR046092
	34070	UoS3143	UK	N/D	NT	carriage	ERR046083
	34071	UoS0095	UK	N/D	N/D	carriage	ERR044881
	34072	UoS5136	UK	N/D	19A	carriage	ERR045424
	34073	UoS4011	UK	N/D	24F	carriage	ERR046145
	34074	UoS5015	UK	N/D	21	carriage	ERR045400
	34075	UoS3026	UK	N/D	6B	carriage	ERR046051
	34076	UoS0145	UK	N/D	15B/C	carriage	ERR044890
	34077	UoS0082	UK	N/D	6B	carriage	ERR044878
	34078	UoS0172	UK	N/D	6B	carriage	ERR044899
	34079	UoS0140	UK	N/D	6B	carriage	ERR044888
	34080	UoS2311	UK	N/D	21	carriage	ERR045046
	34081	UoS0138	UK	N/D	6B	carriage	ERR044887
	34082	UoS0136	UK	N/D	6B	carriage	ERR044886
	34083	UoS0324	UK	N/D	6B	carriage	ERR044961
	34084	UoS0284	UK	N/D	38	carriage	ERR044936
	34085	UoS2003	UK	N/D	6B	carriage	ERR044964
	34086	UoS2247	UK	N/D	6B	carriage	ERR045026
	34087	UoS3068	UK	N/D	23A	carriage	ERR046067
	34088	UoS0315	UK	N/D	38	carriage	ERR044953
	34089	UoS3264	UK	N/D	23B	carriage	ERR046124
	34090	UoS3192	UK	N/D	6B	carriage	ERR046100
	34091	UoS0320	UK	N/D	6B	carriage	ERR044958
	34092	UoS0015	UK	N/D	6B	carriage	ERR044861
	34093	UoS0321	UK	N/D	6B	carriage	ERR044959
	34094	UoS0254	UK	N/D	6B	carriage	ERR044921
	34095	UoS2308	UK	N/D	6A	carriage	ERR045045
	34096	UoS2279	UK	N/D	6B	carriage	ERR045034
	34097	UoS3138	UK	N/D	33B	carriage	ERR046081
	34098	UoS5287	UK	N/D	21	carriage	ERR047162
	34099	UoS0322	UK	N/D	19F	carriage	ERR044960
	34100	UoS0011	UK	N/D	NT	carriage	ERR044859
	34101	UoS3029	UK	N/D	NT	carriage	ERR046052
	34102	UoS2289	UK	N/D	6C	carriage	ERR045038
	34103	UoS4167	UK	N/D	21	carriage	ERR046187
	34104	UoS3140	UK	N/D	NT	carriage	ERR046082
	34105	UoS2030	UK	N/D	6B	carriage	ERR044973
	34106	UoS2305	UK	N/D	6B	carriage	ERR045042
	34107	UoS0071	UK	N/D	6B	carriage	ERR044874
	34108	UoS0223	UK	N/D	15B/C	carriage	ERR044913
	34109	UoS2300	UK	N/D	6B	carriage	ERR045041
	34110	UoS2029	UK	N/D	6D	carriage	ERR044972
	34111	UoS0317	UK	N/D	19F	carriage	ERR044955
	34112	UoS0279	UK	N/D	19F	carriage	ERR044933
	34113	UoS5135	UK	N/D	19A	carriage	ERR045423
	34114	UoS0068	UK	N/D	6A	carriage	ERR044873
	34115	UoS0135	UK	N/D	23F	carriage	ERR044885
	34116	UoS0160	UK	N/D	11A	carriage	ERR044896
	34117	UoS0175	UK	N/D	19F	carriage	ERR044902
	34118	UoS4273	UK	N/D	19A	carriage	ERR045350
	34119	UoS4289	UK	N/D	23F	carriage	ERR045355
	34120	UoS4294	UK	N/D	35F	carriage	ERR045357
	34121	UoS4314	UK	N/D	33F	carriage	ERR045362
	34122	UoS4322	UK	N/D	19A	carriage	ERR045365
	34123	UoS4344	UK	N/D	6C	carriage	ERR045372
	34124	UoS4346	UK	N/D	15A	carriage	ERR045373
	34125	UoS4350	UK	N/D	9N	carriage	ERR045374
	34126	UoS4356	UK	N/D	22F	carriage	ERR045375
	34127	UoS4361	UK	N/D	21	carriage	ERR045376
	34128	UoS4362	UK	N/D	15B/C	carriage	ERR045377
	34129	UoS4366	UK	N/D	35F	carriage	ERR045379
	34130	UoS4372	UK	N/D	34	carriage	ERR045383
	34131	UoS5007	UK	N/D	15A	carriage	ERR045396
	34132	UoS5020	UK	N/D	15B/C	carriage	ERR045402
	34133	UoS5023	UK	N/D	3	carriage	ERR045405
	34134	UoS5030	UK	N/D	35B	carriage	ERR045409
	34135	UoS5040	UK	N/D	21	carriage	ERR045412
	34136	UoS5133	UK	N/D	21	carriage	ERR045422
	34137	UoS5144	UK	N/D	6C	carriage	ERR045426
	34138	UoS5149	UK	N/D	10A	carriage	ERR045427
	34139	UoS5152	UK	N/D	11A	carriage	ERR045428
	34140	UoS5159	UK	N/D	33A	carriage	ERR045431
	34141	UoS5173	UK	N/D	6C	carriage	ERR045437
	34142	UoS3021	UK	N/D	11A	carriage	ERR046048
	34143	UoS3093	UK	N/D	22F	carriage	ERR046073
	34144	UoS3122	UK	N/D	6A	carriage	ERR046079
	34145	UoS3123	UK	N/D	23F	carriage	ERR046080
	34146	UoS3245	UK	N/D	7F	carriage	ERR046112
	34147	UoS3248	UK	N/D	23F	carriage	ERR046114
	34148	UoS3325	UK	N/D	15B/C	carriage	ERR046141
	34149	UoS4027	UK	N/D	3	carriage	ERR046150
	34150	UoS4076	UK	N/D	23A	carriage	ERR046161
	34151	UoS4099	UK	N/D	21	carriage	ERR046170
	34152	UoS4109	UK	N/D	11A	carriage	ERR046174
	34153	UoS4164	UK	N/D	21	carriage	ERR046184
	34154	UoS4166	UK	N/D	15B/C	carriage	ERR046186
	34155	UoS4191	UK	N/D	6C	carriage	ERR046193
	34156	UoS4201	UK	N/D	16F	carriage	ERR046194
	34157	UoS4214	UK	N/D	21	carriage	ERR046197
	34158	UoS4245	UK	N/D	38	carriage	ERR046203
	34159	UoS5189	UK	N/D	35F	carriage	ERR047108
	34160	UoS5057	UK	N/D	16F	carriage	ERR047127
	34161	UoS5247	UK	N/D	23A	carriage	ERR047147
	34162	UoS5248	UK	N/D	22F	carriage	ERR047148
	34163	UoS5275	UK	N/D	11A	carriage	ERR047158
	34164	UoS5276	UK	N/D	23B	carriage	ERR047159
	34165	UoS5232	UK	N/D	21	carriage	ERR047164
	34166	UoS2323	UK	N/D	6A	carriage	ERR048206
	34167	UoS2325	UK	N/D	6C	carriage	ERR048208
	34168	UoS2337	UK	N/D	6A	carriage	ERR048212
	34169	UoS2370	UK	N/D	3	carriage	ERR048220
	34170	UoS3020	UK	N/D	19A	carriage	ERR048229
	34171	UoS0176	UK	N/D	9V	carriage	ERR044903
	34172	UoS0218	UK	N/D	31	carriage	ERR044910
	34173	UoS0273	UK	N/D	6B	carriage	ERR044930
	34174	UoS2196	UK	N/D	22F	carriage	ERR045010
	34175	UoS5026	UK	N/D	6C	carriage	ERR045406
	34176	UoS3048	UK	N/D	19A	carriage	ERR046058
	34177	UoS3050	UK	N/D	6C	carriage	ERR046059
	34178	UoS3055	UK	N/D	6C	carriage	ERR046060
	34179	UoS3063	UK	N/D	6A	carriage	ERR046063
	34180	UoS3079	UK	N/D	15B/C	carriage	ERR046070
	34181	UoS3081	UK	N/D	15A	carriage	ERR046071
	34182	UoS3088	UK	N/D	6C	carriage	ERR046072
	34183	UoS3153	UK	N/D	19A	carriage	ERR046084
	34184	UoS3171	UK	N/D	6A	carriage	ERR046094
	34185	UoS3176	UK	N/D	11A	carriage	ERR046095
	34186	UoS3181	UK	N/D	35B	carriage	ERR046097
	34187	UoS3225	UK	N/D	6B	carriage	ERR046105
	34188	UoS3227	UK	N/D	19A	carriage	ERR046107
	34189	UoS3233	UK	N/D	33F	carriage	ERR046108
	34190	UoS3234	UK	N/D	38	carriage	ERR046109
	34191	UoS3235	UK	N/D	6A	carriage	ERR046110
	34192	UoS3255	UK	N/D	10A	carriage	ERR046119
	34193	UoS3283	UK	N/D	23A	carriage	ERR046128
	34194	UoS4091	UK	N/D	6B	carriage	ERR046168
	34195	UoS4184	UK	N/D	33F	carriage	ERR046191
	34196	UoS5053	UK	N/D	19A	carriage	ERR047126
	34197	UoS5059	UK	N/D	16F	carriage	ERR047128
	34198	UoS5080	UK	N/D	35B	carriage	ERR047137
	34199	UoS5108	UK	N/D	11A	carriage	ERR047141
	34200	UoS2324	UK	N/D	23B	carriage	ERR048207
	34201	UoS2329	UK	N/D	23F	carriage	ERR048209
	34202	UoS2338	UK	N/D	6C	carriage	ERR048213
	34203	UoS2343	UK	N/D	6A	carriage	ERR048215
	34204	UoS2351	UK	N/D	6C	carriage	ERR048217
	34205	UoS3017	UK	N/D	23A	carriage	ERR048228

## Sheet: ICELAND
Dataset	BigSDB ID	Isolate	Country	Year	Serotype	Diagnosis	ENA_accession
Iceland	25288	VICE0899	Iceland	2009	6A	carriage	ERR470344
	25307	VICE1109	Iceland	2010	6B	carriage	ERR540611
	25314	VICE0901	Iceland	2009	6B	carriage	ERR470346
	25316	VICE1341	Iceland	2012	6A	carriage	ERR540420
	25320	VICE1260	Iceland	2011	6B	carriage	ERR540352
	25322	VICE0957	Iceland	2009	6B	carriage	ERR470457
	25323	VICE0918	Iceland	2009	6C	carriage	ERR690883
	25325	VICE1102	Iceland	2010	6B	carriage	ERR540605
	25326	VICE1103	Iceland	2010	6B	carriage	ERR540606
	25327	VICE1363	Iceland	2012	6B	carriage	ERR690950
	25328	VICE0993	Iceland	2009	6B	carriage	ERR470477
	25333	VICE1271	Iceland	2011	6B	carriage	ERR540364
	25334	VICE1177	Iceland	2011	6A	carriage	ERR540673
	25338	VICE1012	Iceland	2009	6B	carriage	ERR470490
	25339	VICE1191	Iceland	2011	6A	carriage	ERR540677
	25341	VICE0877	Iceland	2009	6A	carriage	ERR470328
	25342	VICE1437	Iceland	2013	6B	carriage	ERR689517
	25345	VICE0996	Iceland	2009	6B	carriage	ERR470480
	25346	VICE0930	Iceland	2009	6B	carriage	ERR470157
	25347	VICE0930b	Iceland	2009	6B	carriage	ERR540525
	25351	VICE1410	Iceland	2012	6B	carriage	ERR689490
	25352	VICE1327	Iceland	2012	6A	carriage	ERR540409
	25353	VICE1518	Iceland	2013	6A	carriage	ERR697250
	25354	VICE1552	Iceland	2013	6A	carriage	ERR697284
	25356	VICE0966	Iceland	2009	6B	carriage	ERR470462
	25358	VICE1150	Iceland	2010	6E	carriage	ERR540651
	25359	VICE1104	Iceland	2010	6B	carriage	ERR540607
	25360	VICE1165	Iceland	2010	6B	carriage	ERR540664
	25361	VICE1055	Iceland	2010	6A	carriage	ERR690903
	25362	VICE1365	Iceland	2012	6B	carriage	ERR689454
	25364	VICE0903	Iceland	2009	6A	carriage	ERR470348
	25365	VICE1274	Iceland	2011	6B	carriage	ERR540366
	25368	VICE1001	Iceland	2009	6B	carriage	ERR470482
	25369	VICE0849	Iceland	2009	6B	carriage	ERR470313
	25371	VICE1167	Iceland	2010	6B	carriage	ERR540666
	25373	VICE1270	Iceland	2011	6B	carriage	ERR540362
	25374	VICE1380	Iceland	2012	6A	carriage	ERR689467
	25375	VICE1377	Iceland	2012	6A	carriage	ERR689464
	25376	VICE1308	Iceland	2012	6A	carriage	ERR540393
	25377	VICE1540	Iceland	2013	6E	carriage	ERR697273
	25379	VICE1004	Iceland	2009	6E	carriage	ERR470484
	25382	VICE0856	Iceland	2009	6E	carriage	ERR470316
	25383	VICE1013	Iceland	2009	6A	carriage	ERR470491
	25384	VICE0998	Iceland	2009	6B	carriage	ERR540543
	25385	VICE1279	Iceland	2011	6B	carriage	ERR540371
	25387	VICE1456	Iceland	2013	6B	carriage	ERR689532
	25390	VICE1145	Iceland	2010	6A	carriage	ERR540646
	25391	VICE1332	Iceland	2012	6B	carriage	ERR540414
	25392	VICE1364	Iceland	2012	6B	carriage	ERR689452
	25393	VICE1364b	Iceland	2012	6B	carriage	ERR689453
	25394	VICE1325	Iceland	2012	6A	carriage	ERR540407
	25395	VICE1538	Iceland	2013	6B	carriage	ERR697270
	25396	VICE1466	Iceland	2013	6A	carriage	ERR689540
	25397	VICE0887	Iceland	2009	6B	carriage	ERR540514
	25398	VICE1423	Iceland	2012	6B	carriage	ERR689501
	25399	VICE1404	Iceland	2012	6A	carriage	ERR689484
	25400	VICE1537	Iceland	2013	6B	carriage	ERR697269
	25402	VICE1176	Iceland	2010	6B	carriage	ERR540672
	25403	VICE1536	Iceland	2013	6A	carriage	ERR697268
	25405	VICE0926	Iceland	2009	6B	carriage	ERR690886
	25406	VICE1057	Iceland	2010	6B	carriage	ERR690904
	25407	VICE1097	Iceland	2010	6B	carriage	ERR540602
	25408	VICE1074	Iceland	2010	6A	carriage	ERR540586
	25409	VICE1223	Iceland	2011	6A	carriage	ERR540693
	25410	VICE1223b	Iceland	2011	6A	carriage	ERR540694
	25411	VICE1463	Iceland	2013	6C	carriage	ERR689537
	25414	VICE1350	Iceland	2012	6A	carriage	ERR690941
	25415	VICE1369	Iceland	2012	6A	carriage	ERR689457
	25416	VICE1314	Iceland	2012	6B	carriage	ERR540397
	25417	VICE1314b	Iceland	2012	6B	carriage	ERR540398
	25419	VICE0985	Iceland	2009	6B	carriage	ERR470471
	25420	VICE1257b	Iceland	2011	6A	carriage	ERR540349
	25421	VICE0999	Iceland	2009	6B	carriage	ERR470481
	25422	VICE1157	Iceland	2010	6B	carriage	ERR540657
	25423	VICE1246	Iceland	2011	6A	carriage	ERR540339
	25424	VICE1569	Iceland	2013	6C	carriage	ERR697301
	25425	VICE0860	Iceland	2009	6B	carriage	ERR470319
	25426	VICE1014	Iceland	2009	6A	carriage	ERR470492
	25427	VICE1044	Iceland	2010	6B	carriage	ERR540567
	25428	VICE1160	Iceland	2010	6C	carriage	ERR540660
	25429	VICE1476	Iceland	2013	6A	carriage	ERR697212
	25432	VICE1127	Iceland	2010	6B	carriage	ERR540628
	25433	VICE1208	Iceland	2011	6A	carriage	ERR540685
	25434	VICE1429	Iceland	2012	6B	carriage	ERR689508
	25435	VICE0974	Iceland	2009	6B	carriage	ERR470465
	25436	VICE1251	Iceland	2011	6A	carriage	ERR540343
	25438	VICE0934	Iceland	2009	6A	carriage	ERR470161
	25439	VICE0948	Iceland	2009	6A	carriage	ERR470452
	25443	VICE1124	Iceland	2010	6A	carriage	ERR540626
	25444	VICE1170	Iceland	2010	6A	carriage	ERR540669
	25445	VICE1497	Iceland	2013	6A	carriage	ERR697232
	25446	VICE1015	Iceland	2009	6A	carriage	ERR470493
	25559	VICE1002	Iceland	2009	6B	carriage	ERR470483
	25560	VICE0941	Iceland	2009	6B	carriage	ERR470449
	25561	VICE0989	Iceland	2009	6A	carriage	ERR470474
	25562	VICE0937	Iceland	2009	6A	carriage	ERR540527
	25563	VICE0880	Iceland	2009	6E	carriage	ERR470331
	25565	VICE0863	Iceland	2009	6A	carriage	ERR690880
	25566	VICE1018	Iceland	2009	6A	carriage	ERR470494
	25567	VICE0892	Iceland	2009	6B	carriage	ERR470339
	25568	VICE0907	Iceland	2009	6C	carriage	ERR470351
	25569	VICE0942	Iceland	2009	6A	carriage	ERR470450
	25584	VICE1034	Iceland	2010	6E	carriage	ERR540558
	25588	VICE1147	Iceland	2010	6B	carriage	ERR690911
	25589	VICE1106	Iceland	2010	6B	carriage	ERR540608
	25590	VICE1064	Iceland	2010	6A	carriage	ERR540579
	25591	VICE1099	Iceland	2010	6B	carriage	ERR540603
	25603	VICE1233	Iceland	2011	6B	carriage	ERR540700
	25604	VICE1253	Iceland	2011	6B	carriage	ERR540345
	25612	VICE1412	Iceland	2012	6B	carriage	ERR689491
	25613	VICE1368	Iceland	2012	6B	carriage	ERR689456
	25614	VICE1315	Iceland	2012	6A	carriage	ERR690936
	25615	VICE1319	Iceland	2012	6B	carriage	ERR540401
	25617	VICE1348	Iceland	2012	6A	carriage	ERR690939
	25618	VICE1383	Iceland	2012	6A	carriage	ERR689470
	25619	VICE1414	Iceland	2012	6B	carriage	ERR689493
	25620	VICE1413	Iceland	2012	6A	carriage	ERR689492
	25621	VICE1430	Iceland	2012	6A	carriage	ERR689509
	25622	VICE1349	Iceland	2012	6A	carriage	ERR690940
	25631	VICE1464	Iceland	2013	6C	carriage	ERR689538
	25632	VICE1567	Iceland	2013	6C	carriage	ERR697299
	25633	VICE1445	Iceland	2013	6A	carriage	ERR689523
	33135	VICE0912a	Iceland	2009	23F	carriage	ERR470150
	33136	VICE0915	Iceland	2009	23F	carriage	ERR470152
	33162	VICE0852	Iceland	2009	3	carriage	ERR470314
	33163	VICE0858	Iceland	2009	3	carriage	ERR470317
	33164	VICE0870	Iceland	2009	11A	carriage	ERR470324
	33165	VICE0875	Iceland	2009	23F	carriage	ERR470326
	33193	VICE0927	Iceland	2009	23F	carriage	ERR470156
	33246	VICE0919	Iceland	2009	19F	carriage	ERR470153
	33248	VICE0939	Iceland	2009	19F	carriage	ERR470162
	33348	VICE0921	Iceland	2009	18C	carriage	ERR470154
	33425	VICE0981	Iceland	2009	15B/C	carriage	ERR470468
	33441	VICE0949	Iceland	2009	19F	carriage	ERR470453
	33443	VICE0960	Iceland	2009	23F	carriage	ERR470458
	33444	VICE0963	Iceland	2009	23F	carriage	ERR470460
	33445	VICE0964	Iceland	2009	19A	carriage	ERR470461
	33446	VICE0977	Iceland	2009	23F	carriage	ERR470466
	33447	VICE0984	Iceland	2009	23F	carriage	ERR470470
	33449	VICE0995	Iceland	2009	23F	carriage	ERR470479
	33450	VICE1010	Iceland	2009	19A	carriage	ERR470488
	33452	VICE0916	Iceland	2009	15B/C	carriage	ERR470495
	33456	VICE1126	Iceland	2010	3	carriage	ERR570731
	33457	VICE1328a	Iceland	2012	9V	carriage	ERR540410
	33458	VICE1092	Iceland	2010	23F	carriage	ERR540598
	33460	VICE1134	Iceland	2010	19F	carriage	ERR540636
	33461	VICE1135	Iceland	2010	23F	carriage	ERR540637
	33462	VICE1141	Iceland	2010	N/D	carriage	ERR540642
	33463	VICE1142	Iceland	2010	N/D	carriage	ERR540643
	33464	VICE1143	Iceland	2010	19A	carriage	ERR540644
	33465	VICE1144	Iceland	2010	11A	carriage	ERR540645
	33466	VICE1051	Iceland	2010	19F	carriage	ERR570726
	33469	VICE0847	Iceland	2009	19F	carriage	ERR470311
	33470	VICE0848	Iceland	2009	19F	carriage	ERR470312
	33471	VICE0861	Iceland	2009	23A	carriage	ERR470320
	33472	VICE0865	Iceland	2009	19A	carriage	ERR470321
	33473	VICE0879	Iceland	2009	N/D	carriage	ERR470330
	33474	VICE0894a	Iceland	2009	9N	carriage	ERR470340
	33475	VICE0895	Iceland	2009	18C	carriage	ERR470341
	33477	VICE0902a	Iceland	2009	19F	carriage	ERR470347
	33478	VICE0906	Iceland	2009	15B/C	carriage	ERR470350
	33479	VICE0908	Iceland	2009	33F	carriage	ERR470352
	33480	VICE0910	Iceland	2009	23F	carriage	ERR470353
	33481	VICE1136	Iceland	2010	19A	carriage	ERR540638
	33482	VICE1151	Iceland	2010	15B/C	carriage	ERR540653
	33485	VICE1270a	Iceland	2011	6B	carriage	ERR540362
	33487	VICE1319a	Iceland	2012	6B	carriage	ERR540401
	33488	VICE0937a	Iceland	2009	6A	carriage	ERR540527
	33489	VICE1097a	Iceland	2010	6B	carriage	ERR540602
	33490	VICE1145a	Iceland	2010	6A	carriage	ERR540646
	33491	VICE1150a	Iceland	2010	6Bii	carriage	ERR540651
	33492	VICE1223a	Iceland	2011	6A	carriage	ERR540693
	33493	VICE1364a	Iceland	2012	6B	carriage	ERR689452
	33494	VICE1365a	Iceland	2012	6B	carriage	ERR689454
	33507	VICE0913	Iceland	2009	15B/C	carriage	ERR470151
	33508	VICE0931	Iceland	2009	23F	carriage	ERR470158
	33541	VICE0855	Iceland	2009	15B/C	carriage	ERR470315
	33542	VICE0866	Iceland	2009	23F	carriage	ERR470322
	33543	VICE0876	Iceland	2009	23F	carriage	ERR470327
	33544	VICE0878	Iceland	2009	23F	carriage	ERR470329
	33545	VICE0881	Iceland	2009	9N	carriage	ERR470332
	33546	VICE0890	Iceland	2009	18C	carriage	ERR470338
	33547	VICE0905	Iceland	2009	33F	carriage	ERR470349
	33548	VICE1250	Iceland	2011	11A	carriage	ERR540342
	33549	VICE1252b	Iceland	2011	19F	carriage	ERR540344
	33550	VICE1267	Iceland	2011	19A	carriage	ERR540360
	33551	VICE1273	Iceland	2011	19F	carriage	ERR540365
	33552	VICE1275b	Iceland	2011	N/D	carriage	ERR540368
	33555	VICE1282a	Iceland	2011	11A	carriage	ERR540372
	33557	VICE1283	Iceland	2011	19A	carriage	ERR540374
	33558	VICE1285	Iceland	2011	19F	carriage	ERR540376
	33560	VICE1292	Iceland	2011	19F	carriage	ERR540381
	33561	VICE1293a	Iceland	2011	23F	carriage	ERR540382
	33562	VICE1296	Iceland	2011	9N	carriage	ERR540385
	33564	VICE1301	Iceland	2012	23F	carriage	ERR540389
	33565	VICE1309a	Iceland	2012	11A	carriage	ERR540394
	33566	VICE1317	Iceland	2012	19F	carriage	ERR540399
	33567	VICE1321	Iceland	2012	23F	carriage	ERR540403
	33569	VICE1323	Iceland	2012	23F	carriage	ERR540405
	33570	VICE1329	Iceland	2012	19F	carriage	ERR540411
	33571	VICE1330	Iceland	2012	3	carriage	ERR540412
	33572	VICE1331	Iceland	2012	15B/C	carriage	ERR540413
	33573	VICE1334	Iceland	2012	15B/C	carriage	ERR540415
	33574	VICE1336	Iceland	2012	15B/C	carriage	ERR540416
	33575	VICE1339	Iceland	2012	15B/C	carriage	ERR540418
	33576	VICE1343a	Iceland	2012	15B/C	carriage	ERR540422
	33577	VICE1344a	Iceland	2012	11A	carriage	ERR540423
	33583	VICE0882	Iceland	2009	3	carriage	ERR540513
	33585	VICE0917a	Iceland	2009	19A	carriage	ERR540519
	33586	VICE0950	Iceland	2009	19A	carriage	ERR540530
	33587	VICE1081	Iceland	2010	3	carriage	ERR540591
	33590	VICE1118	Iceland	2010	23F	carriage	ERR540620
	33591	VICE1120	Iceland	2010	23F	carriage	ERR540622
	33592	VICE1128b	Iceland	2010	19F	carriage	ERR540630
	33593	VICE1146	Iceland	2010	19F	carriage	ERR540648
	33594	VICE1154	Iceland	2010	23F	carriage	ERR540654
	33596	VICE1159	Iceland	2010	15B/C	carriage	ERR540659
	33598	VICE1164	Iceland	2010	19F	carriage	ERR540663
	33599	VICE1198	Iceland	2011	11A	carriage	ERR540680
	33600	VICE1200	Iceland	2011	11A	carriage	ERR540681
	33610	VICE1284	Iceland	2011	19F	carriage	ERR540375
	33612	VICE1291	Iceland	2011	23F	carriage	ERR540380
	33613	VICE1304	Iceland	2012	15B/C	carriage	ERR540390
	33614	VICE1306	Iceland	2012	18C	carriage	ERR540391
	33615	VICE1312	Iceland	2012	11A	carriage	ERR540396
	33616	VICE1318	Iceland	2012	15B/C	carriage	ERR540400
	33617	VICE1337	Iceland	2012	11A	carriage	ERR540417
	33618	VICE1344b	Iceland	2012	23F	carriage	ERR540424
	33662	VICE0853	Iceland	2009	3	carriage	ERR540508
	33663	VICE0857	Iceland	2009	19A	carriage	ERR540509
	33665	VICE0869	Iceland	2009	19A	carriage	ERR540511
	33666	VICE0871	Iceland	2009	19A	carriage	ERR540512
	33667	VICE0888	Iceland	2009	19A	carriage	ERR540515
	33670	VICE0917b	Iceland	2009	N/D	carriage	ERR540520
	33671	VICE0923	Iceland	2009	11A	carriage	ERR540522
	33672	VICE0951	Iceland	2009	19A	carriage	ERR540531
	33673	VICE0958	Iceland	2009	9V	carriage	ERR540532
	33674	VICE0959	Iceland	2009	9V	carriage	ERR540533
	33675	VICE0961	Iceland	2009	23F	carriage	ERR540534
	33676	VICE0968	Iceland	2009	9V	carriage	ERR540537
	33678	VICE1019	Iceland	2009	22F	carriage	ERR540548
	33680	VICE1023	Iceland	2009	18C	carriage	ERR540550
	33681	VICE1025a	Iceland	2009	23F	carriage	ERR540552
	33682	VICE1027	Iceland	2009	19F	carriage	ERR540554
	33683	VICE1029	Iceland	2009	19A	carriage	ERR540556
	33685	VICE1041	Iceland	2010	23F	carriage	ERR540565
	33686	VICE1042	Iceland	2010	23A	carriage	ERR540566
	33687	VICE1045	Iceland	2010	23F	carriage	ERR540568
	33688	VICE1056	Iceland	2010	23F	carriage	ERR540575
	33692	VICE1078a	Iceland	2010	3	carriage	ERR540590
	33694	VICE1091	Iceland	2010	11A	carriage	ERR540597
	33695	VICE1094	Iceland	2010	23A	carriage	ERR540599
	33696	VICE1095	Iceland	2010	15B/C	carriage	ERR540600
	33698	VICE1100	Iceland	2010	11A	carriage	ERR540604
	33699	VICE1107	Iceland	2010	23F	carriage	ERR540609
	33701	VICE1121	Iceland	2010	3	carriage	ERR540623
	33702	VICE1122	Iceland	2010	23F	carriage	ERR540624
	33703	VICE1129	Iceland	2010	23F	carriage	ERR540631
	33704	VICE1130	Iceland	2010	23F	carriage	ERR540632
	33705	VICE1131	Iceland	2010	18C	carriage	ERR540633
	33706	VICE1139	Iceland	2010	19F	carriage	ERR540641
	33707	VICE1149a	Iceland	2010	23F	carriage	ERR540649
	33708	VICE1158	Iceland	2010	11A	carriage	ERR540658
	33709	VICE1166a	Iceland	2010	19F	carriage	ERR540665
	33710	VICE1173	Iceland	2010	23F	carriage	ERR540670
	33711	VICE1175	Iceland	2010	19F	carriage	ERR540671
	33712	VICE1192	Iceland	2011	15B/C	carriage	ERR540678
	33713	VICE1193	Iceland	2011	23F	carriage	ERR540679
	33714	VICE1203	Iceland	2011	23F	carriage	ERR540682
	33715	VICE1210a	Iceland	2011	19A	carriage	ERR540687
	33716	VICE1214	Iceland	2011	19F	carriage	ERR540689
	33718	VICE1220	Iceland	2011	19F	carriage	ERR540691
	33719	VICE1222	Iceland	2011	19A	carriage	ERR540692
	33720	VICE1224	Iceland	2011	19A	carriage	ERR540695
	33721	VICE1230	Iceland	2011	15B/C	carriage	ERR540698
	33722	VICE1232	Iceland	2011	19F	carriage	ERR540699
	33724	VICE1179	Iceland	2011	23A	carriage	ERR570732
	33725	VICE1307	Iceland	2012	15B/C	carriage	ERR540392
	33727	VICE1119	Iceland	2010	23F	carriage	ERR540621
	33728	VICE1128a	Iceland	2010	23A	carriage	ERR540629
	33729	VICE1156a	Iceland	2010	23F	carriage	ERR540655
	34208	VICE1461	Iceland	2013	19F	carriage	ERR689535
	34210	VICE1262	Iceland	2011	15B/C	carriage	ERR540355
	34214	VICE0967	Iceland	2009	9V	carriage	ERR540536
	34215	VICE1036a	Iceland	2010	19A	carriage	ERR540559
	34216	VICE1050	Iceland	2010	19F	carriage	ERR540573
	34217	VICE1187	Iceland	2011	11A	carriage	ERR540675
	34218	VICE1366	Iceland	2012	23F	carriage	ERR689455
	34221	VICE1382	Iceland	2012	23F	carriage	ERR689469
	34222	VICE1389	Iceland	2012	19A	carriage	ERR689474
	34223	VICE1395	Iceland	2012	19F	carriage	ERR689476
	34225	VICE1397	Iceland	2012	N/D	carriage	ERR689478
	34226	VICE1400	Iceland	2012	23F	carriage	ERR689481
	34227	VICE1405	Iceland	2012	23F	carriage	ERR689485
	34229	VICE1407	Iceland	2012	23F	carriage	ERR689487
	34230	VICE1415	Iceland	2012	11A	carriage	ERR689494
	34231	VICE1420	Iceland	2012	23B	carriage	ERR689498
	34232	VICE1422	Iceland	2012	18C	carriage	ERR689500
	34233	VICE1425b	Iceland	2012	33F	carriage	ERR689504
	34234	VICE1433b	Iceland	2013	35B	carriage	ERR689513
	34235	VICE1439	Iceland	2013	19A	carriage	ERR689519
	34236	VICE1440	Iceland	2013	35B	carriage	ERR689520
	34237	VICE1441	Iceland	2013	35B	carriage	ERR689521
	34238	VICE1446	Iceland	2013	35B	carriage	ERR689524
	34239	VICE1448	Iceland	2013	19F	carriage	ERR689525
	34240	VICE1449	Iceland	2013	15B/C	carriage	ERR689526
	34241	VICE1450	Iceland	2013	15B/C	carriage	ERR689527
	34242	VICE1453	Iceland	2013	35F	carriage	ERR689529
	34243	VICE1454	Iceland	2013	11A	carriage	ERR689530
	34244	VICE1455	Iceland	2013	23A	carriage	ERR689531
	34245	VICE1457	Iceland	2013	23A	carriage	ERR689533
	34247	VICE1462	Iceland	2013	19A	carriage	ERR689536
	34248	VICE1470	Iceland	2013	15B/C	carriage	ERR689544
	34249	VICE1471	Iceland	2013	15B/C	carriage	ERR689545
	34250	VICE1500b	Iceland	2013	15B/C	carriage	ERR697235
	34251	VICE1501	Iceland	2013	15B/C	carriage	ERR697236
	34252	VICE1503	Iceland	2013	19F	carriage	ERR697238
	34253	VICE1504	Iceland	2013	11A	carriage	ERR697239
	34257	VICE1524	Iceland	2013	19A	carriage	ERR697256
	34258	VICE1526	Iceland	2013	35F	carriage	ERR697258
	34259	VICE1531	Iceland	2013	23F	carriage	ERR697263
	34261	VICE1551b	Iceland	2013	N/D	carriage	ERR697283
	34262	VICE1553	Iceland	2013	9N	carriage	ERR697285
	34263	VICE1555	Iceland	2013	22F	carriage	ERR697288
	34264	VICE1557	Iceland	2013	19A	carriage	ERR697289
	34266	VICE1561	Iceland	2013	11A	carriage	ERR697293
	34269	VICE1564	Iceland	2013	35F	carriage	ERR697296
	34282	VICE0929	Iceland	2009	18C	carriage	ERR540524
	34283	VICE0976	Iceland	2009	19A	carriage	ERR540540
	34285	VICE1016	Iceland	2009	9V	carriage	ERR540547
	34287	VICE1054	Iceland	2010	19F	carriage	ERR540574
	34289	VICE1207	Iceland	2011	23A	carriage	ERR540684
	34290	VICE1209	Iceland	2011	19A	carriage	ERR540686
	34292	VICE1378a	Iceland	2012	19A	carriage	ERR689465
	34293	VICE1387	Iceland	2012	19A	carriage	ERR689472
	34294	VICE1388	Iceland	2012	23F	carriage	ERR689473
	34295	VICE1398	Iceland	2012	23A	carriage	ERR689479
	34296	VICE1409	Iceland	2012	23B	carriage	ERR689489
	34297	VICE1417	Iceland	2012	23B	carriage	ERR689495
	34298	VICE1418	Iceland	2012	35F	carriage	ERR689496
	34300	VICE1426	Iceland	2012	9N	carriage	ERR689505
	34301	VICE1428	Iceland	2012	15B/C	carriage	ERR689507
	34302	VICE1433a	Iceland	2013	23B	carriage	ERR689512
	34303	VICE1435	Iceland	2013	35B	carriage	ERR689515
	34304	VICE1436	Iceland	2013	35B	carriage	ERR689516
	34306	VICE1499	Iceland	2013	15B/C	carriage	ERR697233
	34307	VICE1502	Iceland	2013	15B/C	carriage	ERR697237
	34309	VICE1529	Iceland	2013	19F	carriage	ERR697261
	34310	VICE1534	Iceland	2013	22F	carriage	ERR697266
	34311	VICE1539a	Iceland	2013	11A	carriage	ERR697271
	34312	VICE1542	Iceland	2013	23B	carriage	ERR697275
	34313	VICE1545	Iceland	2013	23B	carriage	ERR697277
	34314	VICE1549a	Iceland	2013	23B	carriage	ERR697280
	34315	VICE1554a	Iceland	2013	9N	carriage	ERR697286
	34317	VICE1559	Iceland	2013	22F	carriage	ERR697291
	34323	VICE1201	Iceland	2011	23F	carriage	ERR570733
	34324	VICE1401	Iceland	2012	23A	carriage	ERR689482
	34326	VICE1467	Iceland	2013	23F	carriage	ERR689541
	34327	VICE1551a	Iceland	2013	15B/C	carriage	ERR697282
	34400	VICE0975	Iceland	2009	19A	carriage	ERR540539
	34401	VICE1011b	Iceland	2009	19A	carriage	ERR540546
	34403	VICE1028	Iceland	2009	19F	carriage	ERR540555
	34406	VICE1061	Iceland	2010	14	carriage	ERR540577
	34407	VICE1190	Iceland	2011	11A	carriage	ERR540676
	34408	VICE1204	Iceland	2011	23F	carriage	ERR540683
	34409	VICE1370	Iceland	2012	23F	carriage	ERR689458
	34410	VICE1385	Iceland	2012	18C	carriage	ERR689471
	34411	VICE1399	Iceland	2012	23A	carriage	ERR689480
	34412	VICE1403	Iceland	2012	23F	carriage	ERR689483
	34413	VICE1408	Iceland	2012	11A	carriage	ERR689488
	34414	VICE1421	Iceland	2012	23B	carriage	ERR689499
	34415	VICE1431	Iceland	2012	22F	carriage	ERR689510
	34416	VICE1438	Iceland	2013	19F	carriage	ERR689518
	34418	VICE1505	Iceland	2013	23F	carriage	ERR697240
	34419	VICE1508	Iceland	2013	15B/C	carriage	ERR697242
	34422	VICE1519	Iceland	2013	15B/C	carriage	ERR697251
	34423	VICE1520	Iceland	2013	15B/C	carriage	ERR697252
	34424	VICE1532	Iceland	2013	22F	carriage	ERR697264
	34425	VICE1558	Iceland	2013	23A	carriage	ERR697290
	34427	VICE1026	Iceland	2009	19F	carriage	ERR540553
	34428	VICE1037	Iceland	2010	19A	carriage	ERR540561
	34430	VICE1072	Iceland	2010	11A	carriage	ERR540585
	34431	VICE1390	Iceland	2012	23F	carriage	ERR689475
	34434	VICE0947	Iceland	2009	19A	carriage	ERR690890
	34435	VICE1025b	Iceland	2009	9N	carriage	ERR690898
	34436	VICE1073	Iceland	2010	14	carriage	ERR690907
	34437	VICE1199a	Iceland	2011	11A	carriage	ERR690923
	34440	VICE1533	Iceland	2013	22F	carriage	ERR697265
	34441	VICE1239a	Iceland	2011	23F	carriage	ERR540333
	34442	VICE1241a	Iceland	2011	11A	carriage	ERR540335
	34446	VICE0946	Iceland	2009	N/D	carriage	ERR540529
	34447	VICE0965	Iceland	2009	3	carriage	ERR540535
	34448	VICE0983	Iceland	2009	23A	carriage	ERR540542
	34449	VICE1113	Iceland	2010	19A	carriage	ERR540614
	34450	VICE1111	Iceland	2010	23F	carriage	ERR570730
	34452	VICE1185	Iceland	2011	23F	carriage	ERR690918
	34453	VICE1229	Iceland	2011	23F	carriage	ERR690926
	34454	VICE1351	Iceland	2012	15B/C	carriage	ERR690942
	34456	VICE1487	Iceland	2013	19F	carriage	ERR697222
	34457	VICE1492	Iceland	2013	23A	carriage	ERR697228
	34460	VICE1528	Iceland	2013	23B	carriage	ERR697260
	34461	VICE1535	Iceland	2013	22F	carriage	ERR697267
	34463	VICE1568	Iceland	2013	23B	carriage	ERR697300
	34465	VICE1245	Iceland	2011	19F	carriage	ERR540338
	34467	VICE1213a	Iceland	2011	23A	carriage	ERR570734
	34468	VICE0920	Iceland	2009	35B	carriage	ERR690884
	34471	VICE1488a	Iceland	2013	3	carriage	ERR697223
	34472	VICE1506	Iceland	2013	19F	carriage	ERR697241
	34473	VICE1570	Iceland	2013	18C	carriage	ERR697302
	34478	VICE0962	Iceland	2009	19F	carriage	ERR470459
	34479	VICE0982	Iceland	2009	23F	carriage	ERR470469
	34480	VICE0987	Iceland	2009	23F	carriage	ERR470472
	34481	VICE0990a	Iceland	2009	19F	carriage	ERR470475
	34482	VICE1006	Iceland	2009	23F	carriage	ERR470485
	34483	VICE1008	Iceland	2009	N/D	carriage	ERR470487
	34486	VICE0972	Iceland	2009	9V	carriage	ERR540538
	34487	VICE1110	Iceland	2010	19A	carriage	ERR540612
	34489	VICE1115a	Iceland	2010	3	carriage	ERR540616
	34496	VICE0924a	Iceland	2009	11A	carriage	ERR690885
	34497	VICE0935	Iceland	2009	23A	carriage	ERR690887
	34498	VICE0945	Iceland	2009	9V	carriage	ERR690889
	34499	VICE1035	Iceland	2010	14	carriage	ERR690900
	34500	VICE1086	Iceland	2010	3	carriage	ERR690910
	34502	VICE1194	Iceland	2011	23F	carriage	ERR690921
	34503	VICE1195	Iceland	2011	23F	carriage	ERR690922
	34505	VICE1276b	Iceland	2011	3	carriage	ERR690929
	34506	VICE1286	Iceland	2011	19A	carriage	ERR690931
	34507	VICE1299b	Iceland	2011	14	carriage	ERR690934
	34508	VICE1310a	Iceland	2012	11A	carriage	ERR690935
	34509	VICE1347	Iceland	2012	19A	carriage	ERR690938
	34510	VICE1353b	Iceland	2012	14	carriage	ERR690944
	34511	VICE1484	Iceland	2013	19F	carriage	ERR697219
	34513	VICE1491a	Iceland	2013	23A	carriage	ERR697227
	34514	VICE1493	Iceland	2013	23A	carriage	ERR697229
	34515	VICE1496	Iceland	2013	15B/C	carriage	ERR697231
	34517	VICE0956	Iceland	2009	23F	carriage	ERR470456
	34519	VICE1116	Iceland	2010	18C	carriage	ERR540618
	34520	VICE1060a	Iceland	2010	19F	carriage	ERR570727
	34529	VICE1052	Iceland	2010	3	carriage	ERR690901
	34530	VICE1148	Iceland	2010	33F	carriage	ERR690912
	34531	VICE1162	Iceland	2010	3	carriage	ERR690915
	34533	VICE1359	Iceland	2012	11A	carriage	ERR690948
	34534	VICE0971	Iceland	2009	23F	carriage	ERR470463
	34538	VICE1070	Iceland	2010	23F	carriage	ERR570728
	34543	VICE0851	Iceland	2009	N/D	carriage	ERR690879
	34544	VICE1174	Iceland	2010	3	carriage	ERR690917
	34545	VICE1189b	Iceland	2011	3	carriage	ERR690920
	34546	VICE1355	Iceland	2012	23F	carriage	ERR690945
	34547	VICE1357	Iceland	2012	11A	carriage	ERR690946
	34548	VICE1358	Iceland	2012	19F	carriage	ERR690947
	34550	VICE1481	Iceland	2013	23F	carriage	ERR697216
	34551	VICE1488b	Iceland	2013	35B	carriage	ERR697224
	34552	VICE1546	Iceland	2013	3	carriage	ERR697278
	34553	VICE1060b	Iceland	2010	14	carriage	ERR715751
	34562	VICE0954	Iceland	2009	14	carriage	ERR690892
	34563	VICE1477	Iceland	2013	19A	carriage	ERR697213
	34585	VICE1472	Iceland	2013	23F	carriage	ERR697209
	34586	VICE1475	Iceland	2013	23F	carriage	ERR697211
	34587	VICE1478	Iceland	2013	3	carriage	ERR697214
	34589	VICE1489	Iceland	2013	35F	carriage	ERR697225
	35843	ICE501	Iceland	2002	18C	carriage	N/D
	35887	VICE0874	Iceland	2009	6A	carriage	ERR1081448
	35999	VICE0933	Iceland	2009	6A	carriage	ERR925578
	36001	VICE0994	Iceland	2009	6A	carriage	ERR925585
	36004	VICE1077	Iceland	2010	6B	carriage	ERR925595
	36006	VICE1183	Iceland	2011	6A	carriage	ERR925612
	36007	VICE1186	Iceland	2011	19A	carriage	ERR755392
	36009	VICE1211	Iceland	2011	6A	carriage	ERR755395
	36010	VICE1243	Iceland	2011	6A	carriage	ERR925623
	36011	VICE1244	Iceland	2011	14	carriage	ERR755397
	36012	VICE1248	Iceland	2011	3	carriage	ERR755398
	36013	VICE1254	Iceland	2011	6A	carriage	ERR975606
	36014	VICE1256	Iceland	2011	6A	carriage	ERR925625
	36015	VICE1276a	Iceland	2011	6B	carriage	ERR925627
	36016	VICE1281	Iceland	2011	6A	carriage	ERR925628
	36017	VICE1299a	Iceland	2011	6B	carriage	ERR925630
	36018	VICE1303	Iceland	2012	6A	carriage	ERR975607
	36020	VICE1333	Iceland	2012	6A	carriage	ERR975609
	36021	VICE1335	Iceland	2012	6A	carriage	ERR975610
	36022	VICE1346	Iceland	2012	6A	carriage	ERR925635
	36023	VICE1356	Iceland	2012	6A	carriage	ERR975615
	36024	VICE1362	Iceland	2012	6A	carriage	ERR975617
	36026	VICE1391	Iceland	2012	N/D	carriage	ERR755401
	36027	VICE1416	Iceland	2012	6A	carriage	ERR755402
	36028	VICE1424	Iceland	2012	6B	carriage	ERR925639
	36029	VICE1498	Iceland	2013	3	carriage	ERR755405
	36030	VICE1507	Iceland	2013	6A	carriage	ERR1007867
	36031	VICE1556	Iceland	2013	14	carriage	ERR755406
	36032	VICE1573	Iceland	2013	6A	carriage	ERR755407
	36033	VICE1575a	Iceland	2013	35B	carriage	ERR755408
	36034	VICE1576	Iceland	2013	19A	carriage	ERR755410
	36036	VICE1578	Iceland	2013	23A	carriage	ERR755412
	36037	VICE1579	Iceland	2013	23B	carriage	ERR755413
	36038	VICE1580	Iceland	2013	N/D	carriage	ERR755414
	36039	VICE1581	Iceland	2013	19A	carriage	ERR755415
	36041	VICE1584	Iceland	2013	6A	carriage	ERR755418
	36042	VICE1585	Iceland	2013	23F	carriage	ERR755419
	36043	VICE1586	Iceland	2013	15B/C	carriage	ERR755420
	36044	VICE1587	Iceland	2013	6Bii	carriage	ERR755421
	36045	VICE1588	Iceland	2013	6Bii	carriage	ERR755422
	36046	VICE1589	Iceland	2013	6A	carriage	ERR755423
	36047	VICE1590	Iceland	2013	18C	carriage	ERR755424
	36048	VICE1591	Iceland	2013	22F	carriage	ERR755425
	36144	VICE1712a	Iceland	2014	19A	carriage	ERR755372
	36145	VICE1712b	Iceland	2014	23B	carriage	ERR755373
	36146	VICE1713	Iceland	2014	6A	carriage	ERR755374
	36148	VICE1715	Iceland	2014	19A	carriage	ERR755376
	36149	VICE1716	Iceland	2014	22F	carriage	ERR755377
	36150	VICE1717	Iceland	2014	22F	carriage	ERR755378
	36151	VICE1718	Iceland	2014	22F	carriage	ERR755379
	36152	VICE1719	Iceland	2014	6B	carriage	ERR755380
	36155	VICE1724	Iceland	2014	6A	carriage	ERR755383
	36156	VICE1726	Iceland	2014	15B/C	carriage	ERR755384
	36157	VICE1729	Iceland	2014	22F	carriage	ERR755386
	36158	VICE1730	Iceland	2014	6B	carriage	ERR755387
	36159	VICE1731	Iceland	2014	22F	carriage	ERR755388
	36160	VICE1733	Iceland	2014	23B	carriage	ERR755469
	36161	VICE1734	Iceland	2014	15B/C	carriage	ERR755470
	36162	VICE1735	Iceland	2014	15B/C	carriage	ERR755471
	36163	VICE1737	Iceland	2014	23B	carriage	ERR755473
	36165	VICE1739	Iceland	2014	19A	carriage	ERR755475
	36166	VICE1742	Iceland	2014	22F	carriage	ERR755478
	36167	VICE1743	Iceland	2014	22F	carriage	ERR755479
	36168	VICE1744	Iceland	2014	19F	carriage	ERR755480
	36170	VICE1748	Iceland	2014	6C	carriage	ERR755483
	36171	VICE1749	Iceland	2014	23A	carriage	ERR755484
	36172	VICE1750	Iceland	2014	23B	carriage	ERR755485
	36173	VICE1751	Iceland	2014	23B	carriage	ERR755486
	36174	VICE1752	Iceland	2014	11A	carriage	ERR755487
	36175	VICE1753	Iceland	2014	11A	carriage	ERR755488
	36176	VICE1754	Iceland	2014	6C	carriage	ERR755489
	36177	VICE1755	Iceland	2014	11A	carriage	ERR755490
	36178	VICE1756	Iceland	2014	11A	carriage	ERR755491
	36179	VICE1757	Iceland	2014	11A	carriage	ERR755492
	36181	VICE1759a	Iceland	2014	23F	carriage	ERR755494
	36182	VICE1759b	Iceland	2014	22F	carriage	ERR755495
	36184	VICE1761a	Iceland	2014	23B	carriage	ERR755497
	36186	VICE1763	Iceland	2014	33F	carriage	ERR755500
	36187	VICE1764	Iceland	2014	11A	carriage	ERR755501
	36188	VICE1765	Iceland	2014	19F	carriage	ERR755502
	36189	VICE1767	Iceland	2014	35B	carriage	ERR755503
	36191	VICE1770	Iceland	2014	9N	carriage	ERR755505
	36192	VICE1771	Iceland	2014	9N	carriage	ERR755506
	36193	VICE1773	Iceland	2014	15A	carriage	ERR755508
	36194	VICE1774	Iceland	2014	15B/C	carriage	ERR755509
	36195	VICE1775	Iceland	2014	15B/C	carriage	ERR755510
	36196	VICE1776	Iceland	2014	6B	carriage	ERR755511
	36197	VICE1778	Iceland	2014	3	carriage	ERR755512
	36200	VICE1783	Iceland	2014	23A	carriage	ERR755515
	36201	VICE1784	Iceland	2014	11A	carriage	ERR755516
	36202	VICE1786	Iceland	2014	35F	carriage	ERR755517
	36203	VICE1788	Iceland	2014	6B	carriage	ERR755518
	36204	VICE1790	Iceland	2014	23B	carriage	ERR755519
	36205	VICE1793	Iceland	2014	22F	carriage	ERR755523
	36206	VICE1795	Iceland	2014	23B	carriage	ERR755524
	36207	VICE1796	Iceland	2014	6A	carriage	ERR1081463
	36208	VICE1799	Iceland	2014	23B	carriage	ERR755528
	36209	VICE1800	Iceland	2014	15B/C	carriage	ERR755529
	36210	VICE1801	Iceland	2014	15B/C	carriage	ERR755530
	36211	VICE1802	Iceland	2014	15B/C	carriage	ERR755531
	36212	VICE1803	Iceland	2014	22F	carriage	ERR755532
	36213	VICE1804	Iceland	2014	22F	carriage	ERR755533
	36214	VICE1807	Iceland	2014	35B	carriage	ERR755535
	36215	VICE1808	Iceland	2014	6Bii	carriage	ERR1007887
	36217	VICE1814	Iceland	2014	22F	carriage	ERR755538
	36218	VICE1815	Iceland	2014	22F	carriage	ERR755539
	36220	VICE1817	Iceland	2014	6A	carriage	ERR755541
	36221	VICE1818	Iceland	2014	6A	carriage	ERR755542
	36222	VICE1819	Iceland	2014	23A	carriage	ERR755543
	36223	VICE1820	Iceland	2014	23A	carriage	ERR755544
	36224	VICE1821	Iceland	2014	6A	carriage	ERR755545
	36225	VICE1826	Iceland	2014	6A	carriage	ERR755546
	36226	VICE1828	Iceland	2014	11A	carriage	ERR755548
	36227	VICE1829	Iceland	2014	6A	carriage	ERR755549
	36228	VICE1834	Iceland	2014	33A	carriage	ERR755552
	36230	VICE1836	Iceland	2014	23B	carriage	ERR755555
	36231	VICE1837	Iceland	2014	6C	carriage	ERR1081466
	36233	VICE1839	Iceland	2014	11A	carriage	ERR755557
	36234	VICE1840	Iceland	2014	35F	carriage	ERR755558
	36235	VICE1841	Iceland	2014	19A	carriage	ERR755559
	36236	VICE1842	Iceland	2014	23B	carriage	ERR755560
	36239	VICE1847	Iceland	2014	19A	carriage	ERR755564
	36240	VICE1848a	Iceland	2014	19A	carriage	ERR755565
	36242	VICE1850	Iceland	2014	11A	carriage	ERR755567
	36244	VICE1852	Iceland	2014	11A	carriage	ERR755569
	36245	VICE1853	Iceland	2014	33A	carriage	ERR755570
	36246	VICE1855	Iceland	2014	19A	carriage	ERR755572
	36247	VICE1856	Iceland	2014	19A	carriage	ERR755573
	36248	VICE1857	Iceland	2014	N/D	carriage	ERR755574
	36249	VICE1858	Iceland	2014	19A	carriage	ERR755575
	36250	VICE1859	Iceland	2014	22F	carriage	ERR755576
	36251	VICE1861	Iceland	2014	6B	carriage	ERR755578
	36252	VICE1863	Iceland	2014	23A	carriage	ERR755580
	36253	VICE1864	Iceland	2014	3	carriage	ERR755581
	36254	VICE1865	Iceland	2014	15B/C	carriage	ERR755582
	36255	VICE1866	Iceland	2014	23A	carriage	ERR755583
	36256	VICE1867	Iceland	2014	23B	carriage	ERR755584
	36257	VICE1868	Iceland	2014	6A	carriage	ERR755585
	36258	VICE1869	Iceland	2014	6A	carriage	ERR755586
	36259	VICE1870	Iceland	2014	11A	carriage	ERR755587
	36260	VICE1871	Iceland	2014	23F	carriage	ERR755588
	36262	VICE1874a	Iceland	2014	19A	carriage	ERR755590
	36263	VICE1876	Iceland	2014	11A	carriage	ERR755592
	36264	VICE1878	Iceland	2014	35B	carriage	ERR755595
	36266	VICE1880a	Iceland	2014	6C	carriage	ERR755597
	36267	VICE1880b	Iceland	2014	19A	carriage	ERR755598
	36268	VICE1882a	Iceland	2014	23F	carriage	ERR755599
	36269	VICE1884	Iceland	2014	19F	carriage	ERR755602
	36270	VICE1885	Iceland	2014	19F	carriage	ERR755603
	36271	VICE1886a	Iceland	2014	35F	carriage	ERR755604
	36272	VICE1886b	Iceland	2014	19F	carriage	ERR755605
	36273	VICE1888	Iceland	2014	23F	carriage	ERR755606
	36274	VICE1894	Iceland	2014	6B	carriage	ERR755612
	36275	VICE1895	Iceland	2014	15B/C	carriage	ERR755613
	36276	VICE1896	Iceland	2014	6B	carriage	ERR755614
	36277	VICE1897	Iceland	2014	11A	carriage	ERR755615
	36278	VICE1898	Iceland	2014	11A	carriage	ERR755616
	37706	VICE1393	Iceland	2012	14	carriage	ERR975622
	37707	VICE1328b	Iceland	2012	NT	carriage	ERR975608
	37708	VICE1805	Iceland	2014	22F	carriage	ERR1081464
	37711	VICE2363	Iceland	2013	6A	carriage	ERR1305180
	37712	VICE2399	Iceland	2014	19F	carriage	ERR1289083
