# Supplementary material for: Identifying genes associated with invasive disease in S. pneumoniae by applying a machine learning approach to whole genome sequence typing data
Source: Sci Rep. 2019 Mar 11;9:4049. doi: 10.1038/s41598-019-40346-7 (PMC6411942; doi:10.1038/s41598-019-40346-7)
Supplement: Supplementary file 3 — SI Table S2 [file 41598_2019_40346_MOESM3_ESM.xlsx]

## Sheet: Sheet1
Name	Presence % Invasive	Presence % Iceland	Presence % UK	Presence % USA	N. of alleles Invasive	N. of alleles Iceland	N. of alleles UK	N. of alleles USA
hpp3	99.7	100	100	100	10	4	4	5
hpp29	98.1	90	100	100	78	64	96	86
bgaA	97.6	99.2	96.8	98.5	105	77	140	143
hpp34	94.7	92	99.2	99.6	123	88	129	115
hpp15	90.2	75.9	99.8	100	15	12	17	14
hpp19	87.5	90.5	94.4	96.5	122	64	130	132
hpp27	87.5	90.8	94.4	96.5	124	67	134	136
cpsA	87.3	99.8	97.1	98.7	65	50	81	80
cpsA’	87.3	99.8	97.1	98.7	65	50	81	80
lox	85.1	75.9	99.4	98.7	47	36	55	50
lytB	80.9	87.5	96.1	94.8	107	67	106	115
hpp21	77.5	81.2	95.8	90	67	46	58	63
hpp23	76.7	78.1	90.2	88.1	37	34	36	38
hpp13	75.3	93.2	97.3	94.8	103	68	139	128
hpp32	74.3	73.2	87.3	86.7	41	40	37	44
hpp33	74.3	73.2	87.3	86.7	41	42	37	44
hpp14	72.9	82.8	94.9	89.8	121	105	151	178
hpp20	72.1	92.1	96.8	98.3	127	108	143	161
hpp24	72.1	92.1	96.8	98.3	126	108	145	162
hpp37	68.7	74.8	81.4	91.7	93	78	118	123
hpp12	68.4	74.9	93.6	96.3	83	45	76	75
hpp22	67.9	78.1	89.7	86.7	52	41	56	62
hpp11	67.6	87.1	90.2	95	55	41	47	56
hpp28	66.8	70.9	81.7	91.5	83	71	114	116
hpp16	65.8	81.2	72.5	67.1	59	39	94	108
hpp8	65	64.8	70.3	72.3	60	52	57	63
hpp31	65	75.9	86.3	90.2	71	68	81	96
hpp25	64.7	77.7	86.5	86	106	70	136	126
hpp10	64.5	85.7	93.6	94.2	133	141	167	204
hpp30	63.7	71.9	84.4	87.5	64	74	79	86
hpp5	62.6	73.5	78.1	74.6	45	49	59	59
hpp17	61	78	92.9	93.1	109	118	163	189
hpp35	60.5	65.4	77.3	80.2	110	98	136	165
ydcP_1	58.9	57.6	91.8	88.3	66	57	73	74
hpp9	58.6	71.9	93.9	90.2	98	79	144	138
hpp7	55.7	83.9	92.3	92.9	52	44	86	82
hpp26	51.2	74.3	83.1	77.3	34	38	46	50
hpp4	50.9	83.4	47.4	29.2	37	31	34	45
hpp18	46.7	57.1	77.3	83.7	96	95	125	149
hpp1	43.8	71.1	56.4	51.7	36	27	46	54
hpp2	41.6	54.2	79.4	61	57	86	131	129
hpp6	33.4	39.1	38.7	44.8	73	81	69	81
hpp36	33.2	30.9	35.7	30	29	22	28	30
