# Supplementary material for: Identifying genes associated with invasive disease in S. pneumoniae by applying a machine learning approach to whole genome sequence typing data
Source: Sci Rep. 2019 Mar 11;9:4049. doi: 10.1038/s41598-019-40346-7 (PMC6411942; doi:10.1038/s41598-019-40346-7)
Supplement: Supplementary file 4 — SI Table S3 [file 41598_2019_40346_MOESM4_ESM.xlsx]

## Sheet: Sheet1
Gene Name	Gene sequence
hpp7	ATGGAAAAGTGCTACACAGATGTGACAGAATTTGCCATTCCAGCAAGTACTCAAAAGCTTTACTTACCACCAGTTTTAGATGGCTTTAACAGTGAAATTATTGCTTTTAATCTTTCTTGTTCGCCTAATTTAGAACAAGTACAAACAATGTTGGAACAGGCATTCAAAGAGAAGCACTATGGTGGAATCCTTCTTTGGGATTCTGAAATCGGAAATGTTTTACGGTTATGA
hpp3	ATGGATTTACTTTTAGCAATTGTATTGATTGTGCTAGCTTTTCTAGGAGGAGCTCTTGGAGGAATGTACTTGGTTCGTAAGCAAATCGAAAAAGAATTTGCTGACAACCCACGTTTGAATGCTGAAGCAGTTCGTACTCTTTTGAGTGCAAATGGTCAAAAACCAAGCGAAGCTAAGGTACAACAAGTTTACCACCAAATCATCCGCCAACAAAAGGCAGCCCTTGCTAACAATAAAAAGAAAAAATAA
hpp30	ATGAGTTTGATAACGCATAGACGTTTTATCTCGTGTAATGAAATCATCAAACATTACAAGAGGCTCATTGACAAGGCGAAAAAATGTGTCAATGACTTGATGGCTGAGTTCAACTCGGTCATCACGACGGTTACTGGGATTGGGGATCGTTTAGGGGCGGTCATTTTAGCCGAGATTCGAAATATTCATGCCTTTGATAATCCTGCTCAATTACAAGCTTTCGCTGGACTGGATTCTTCTATTTATCAGTCAGGTCAGATTGATTTAGCAGGAAGAATGGTCAAACGGGGTTCCCCTCATCTGCGGTAG
bgaA	ATGGGGAAAGGTCATTGGAATCGGAAAAGAGTTTATAGCATTCGTAAGTTTGCTGTGGGAACTTGCTCAGTAATGATTGGGACTTGTGCAGTTCTATTGGGAGGAAATATAGCTGGAGAATCTGTAGTTTATGCGGATGAAACACTTATTACTCATACTGCTGAGAAACCTAAAGAGGAAAAAATGATAGTAGAAGAAAAGGCTGATAAAGCTTTGGAAACTAAAAATGTAGTTGAAAGGACAGAACAAAGTGAACCTAGTTCAACTGAGGCTATTGCATCTGAGAAGAAAGAAGATGAAGCCGTAACTCCAAAAGAGGAAAAAGTGTCTGCTAAACCGGAAGAAAAAACTCCAAGGATAGAATCACAAGCTTCAAATCAAGAAAAACCGCTCAAGGAA…
hpp15	ATGTCATACAAAACAAGCAATGCAGAAGGTCATGTAGATTTCATCAATACCTATGATTTGGAGCCAATGGCGCAACAAGTTATTCCTAAAGCAGCATTTGGCTATATCGCTAGTGGGGCGGAAGATACTTTCACTTCTTTCCAGTGA
lox	ATGTCATACAAAACAAGCAATGCAGAAGGTCATGTAGACTTCATCAATACCTATGATTTGGAGCCAATGGCGCAACAAGTTATTCCTAAAGCAGCATTTGGCTATATCGCTAGTGGGGCGGAAGATACTTTCACTTTAAGAGAGAATATCCGTGCCTTTAACCACAAGCTCATCGTTCCTCATACACTTTGCAATGTAGAAAATCCAAGTACAGAGATTGAATTTGCAGGTGAAAAACTATCTTCACCGATCATTATGGCACCTGTTGCGGCTCATAAATTGGCAAATGAACAGGGGGAAGTGGCGACTGCGCGTGGTGTGCATGAGTTTGGTTCTCTTTATACAACCAGTTCTTACTCTACTGTTGACCTTCCAGAGATTTCTGAAGCCCTTCAAGGG…
lytB	ATGAAGAAAGTAAGATTTATTTTTTTAGCTCTGCTATTTTTCTTAGCTAGTCCAGAGGGTGCAATGGCTAGTGATGGTACTTGGCAAGGAAAACAGTATCTGAAAGAAGATGGCAGTCAAGCAGCGAATGAGTGGGTTTTTGATACTCATTATCAATCTTGGTTCTATATAAAAGCAGATGCTAACTATGCTGAAAATGAATGGCTAAAGCAAGGTGACGACTATTTTTACCTCAAATCTGGTGGCTATATGGCCAAATCAGAATGGGTAGAAGACAAGGGAGCCTTTTATTATCTTGACCAAGATGGAAAGATGAAAAGAAATGCTTGGGTAGGAACTTCCTATGTTGGTGCAACAGGTGCCAAAGTAATAGAAGACTGGGTCTATGATTCTCAATAC…
hpp19	ATGGAACAGTGCTACACAGATGTGACTGAATTTGCCATTCCAGCAAGTACTCAAAAGCTTTACTTATCACCAGTTTTAGATGGCTTTAACAGCGAAATTATTGCTTTTAATCTTTCTTGTTCGCCTAATTTAGAACAAGTACAAACAATGTTGGAACAGGCATTCAAAGAGAAGCACTACGAGAATACGATTCTCCATAGTGACCAAGGCTGGCAATATCAACACGATTCTTATCATCGGTTCCTAGAGAGTAAGGGAATTCAAGCATCCATGTCACGTAAGGGTAACAGCCCAGACAATGGTATGATGGAGTCCTTCTTTGGGATTCTGAAATCGGAAATGTTTTACGGTTATGAGAAGTCGTTTCAGTCGTTTAAGCAATTGGAACAAGCTATTGTA…
hpp30	ATGAAATTAAGTTATGAAGATAAAGTTCAGATCTATGAACTAAGAAAGCAAGGACAAAGCTTCAAACAGCTTTCAAAAAGATTTGGTGTGGATGTTTCTGGTCTAAAGTACATGGTGAAATTAATTGACCGTCATGGCATAGAAATCGTTAAAAAGGGGAAGAATCGTCACTATTCTTCTAAATTGAAACAAGAAATGATGGATAAAGCCTTACTGGAAGGTTGTTCACAAAGAAGTGTTAGTCTTGATTATGCCCTCCCAAACCAAGGAATGCTTTCATTTTGGCTGGCACAATACAAGAAAAACGGGTATACTATTGTTGAGAAAACAAGAGGGAGACCAGCTAAAATGGGACGTAAACGGAAGAAGACTTGGGAAGAAATGACAGAACTAGAACGA…
hpp8	GTGCAATACACTCGTTGTCTTGATATCATCTTTCCTGAGTTGGATAAAATCGTTGGAAAGCATTCAGAATATACCTACCAACTCTTGACATGCTACCCTAATCCTCAGAAAAGGCTTGAGGCAGGATTTGATAATCTGATAGAAATTAAGCGATTGACCGCTTCTAAAATTCAGGATATCCTCTCAGTCGCACCTCGTTCTATCGGAACAACATCTCCTGCTCGTGAATTCGAAATCATCGAAAACATCAAACATTACAAGAGGCTCATTGACAAGGCGGAAAAATGTGTCAATGACTTGATGGCTGAGTTAAACTCGGTCATCACGACGGTTACTGGGATTGGGAATCGTTTAGGGGCGGTCATTTTAGCCGAGATTCAAAATATTCATGCCTTTGAT…
hpp17	ATGAGTCGTGTGCGTGTCCAAATCATGAATCAGTTTCATCGAAAATCCCATGAACACAAGGCTATCAAGCACTACTGGAAGCTCATACAACAGGATAGCCGTAAACTGAGTGATAAGCAATTTTATCGTCCTACTTTTCGTATGCACTTAACCAATAAAGAGATTTTAAACAAGCTTTTGAGTTATTCGGAAGACTTGAAACACCACTATCAGCTCTATCAGCTCTTGCTTTTTCACTTCCAGAATAAGGAACCAGAGAAATTTTTCGAACTTATCGAGGACAATCTTAAGCAGGTTCATCCTATTTTTCAGACTGTCTTTAAAACCTTCCTCAAAGATAAAGAAAAGATTATCAACGCCCTTCAACTACACTATTCTAATGCCAAACTGGAAGCGACC…
hpp11	ATGGAATTTCTAGGAAAGGACTTGCCAAATGTAGCGATTCCTCATACAGATATTGTTCATAATCTAGCTGAGAAAGTGGTGGTTGTTCGATTAGAAAAACCAGTAACTTTTCACAATATGATAGCTCCTGATAAGGAAGTAGAAGTATCCCTACTCTTCTTTATCATCAATAATTCAAGTTCAAGTCAAACGAACATTCTTGCTCAGTTGATGGACTTTTTCACAGGAAATGGTCATCTTGAAGACCTATCAAAAATTTCTGAACCAGAAGCCCTTTATGCTTATATAGCTGAAGCAACCGCTTAA
hpp1	TTGGCGACTGTCAAGTACTATGTCGAACATCCAAACGAACGTCCGCATTCAGATAATGGTTTTGGTAACGCTAGCGACCATGTTCAAAGAAACAAAAATGGTCAAGCTGATACCAATCAAACGGAGAAACCTCAGACAGAAAAACCTGAGGAAGAAACCCCTCGAGAAGAGAAACCGCAAAGCGAGAAACCAGAGTCTCCAAAACCAACAGAGGAACCAGAAGAAGAATCACCAGAGGAATCAGAAGAACCTCAGGTCGAGACTGAAAAGGTTGAAGAAAAACTGAGAGAGGCTGAAGATTTACTTGGAAAAATCCAGGATCCAATTATCAAGTCCAATGCCAAAGAGACTCTCACAGGATTAAAAAATAATTTACTATTTGGCACCCAGGACAACAAT…
hpp22	ATGGCTGAGTTCAACTCGGTCATCACGACGGTTACTGGGATTGGGGGTCGTTTAGGGGCGGTCATTTTAGCCGAGATTCGAAATATTCATGCCTTTGATAATCCTGCTCAATTACAAGCTTTCGCTGGACTGGATTCTTCTATTTATCAGTCAGGTCAGATTGATTTAGCTGGAAGAATGGTCAAACGGGGTTCCCCTCATCTGCGGTGGGCACTCATACAAGCTGCCAAAGCATGCGCTCGCTTTTCACCTGCTTTTAAGGCCTATCTTAAGACTAAGTTAGAATAA
hpp26	ATGGGACGTAAGCCAAAAACGAGACCTGAAGAGAGAACAGAATTAGAACGTCTTCAAGCAGAAAATGAGTACCTGAGAGCGGAGAAGGCCATCCTAAAAAAGTTAAGAGAACTCCGATTGAAGGAGGAAAAAGAGAAAGAAGAAAGACAGAAATTGTTCAAGAATTAA
hpp23	ATGGCTGAGTTCAACTCGGTCATCACGACGGTTACTGGGATTGGGGATCGTTTAGGGGCGGTCATTTTAGCTGAGATTCGAAATATTCATGCCTTTGATAATCCTGCTCAATTACAAGCTTTCGCTGGACTGGATTCTTCTATTTATCAGTCAGATCAGATTGATTTAGCAGGAAGAATGGTCAAACGGAGTTCCCCTCATCTGCGGTAG
ydcP_1	GTGGATGCCTATCTTGAAAGTCCTGAAAAGTTTGAAGCTATCAAACAAGACTTGGTGGACGAGATGTGGAAGGTTGCCCAACGTGAACTGGTTACAGGATTTTACTATGGTACACCATCTGAAAATGAGCAGTTGTTTGGTGCTCGTCGTAAAATTCCTGAGTACAAGTTTGTCGCTGAAGTGGTTTCTTATGATGATGCGACACAAACAGCAACCATTCGTCAACGGAACGTCATTAACGAAGGGGACCAAGTTGAGTTTTATGGTCCAGGTTTCCGTCATTTTGAAACCTATATTGAAGATTTGCATGATGCCAAAGGAAATAAAATCGACCGCGCTCCAAATCCAATGGAACTATTGACTATTAAAGTCCCACAACCTGTTCAAGCTGGAGACATG…
hpp4	TTGGCGACTGTCAAGTACTATGTCGAACATCCAAACGAACGTCCGCATTCAGATAATGGTTTTGGTAACGCTAGCGACCATGTTCGTAAAAATAAGGCAGACCAAGACAGTAAACCTGATGAAGATAAGGAACATGATGAAGTAAGTGAGCCAACTCACCCTGAATCTGATGAAAAAGAGAATCACGCTGGTTTAAATCCTTCAGCAGATAATCTTTATAAACCAAGCACTGATACGGAAGAGACAGAGGAAGAAGCTGAAGATACCACAGATGAGGCTGAAATTCCTCAAGTAGAGAATTCTGTTATTAACGCTAAGATAGCAGATGCGGAGGCCTTGCTAGAAAAAGTAACAGATCCTAGTATTAGACAAAATGCTATGGAGACATTGACTGGTCTA…
hpp33	ATGAGTTTGATAACGCATAAACGTTTTATCTCGTGTAATGAAAACATCAAACATTACAAGAGGCTCATTGACAAGGCGGAAACATGTGTCAATGACTTGATGGCTGAGTTCAACTCGATCATAACGACGGTTACTGGGATTGGGAATCGTTTAGGGGCGGTCATTTTAGCCGAGATTCGAAATATTCATGCCTTTGATAATCCTGCTCAATTACAAGCTTTCGCTGGACTGGATTCTTCTATTTATCAGTCAGGTCAGATTGATTTAGCTGGAAGAATGGTCAAACGGGGTTCCCCTCATCTGCGGTAG
hpp12	ATGCAAGACAATTATACTACAAAAGGTAAACATTTGACAATCGATAGCCGTCGCTTAATCGAAAGATGGAAAAAAGAAGGAAAATCAAATAGAGAAATTGCCTCTCTACTTGGAAAAGCTCCTCAAACTATCCACACTAAAATCAAGCGTAGGACAGTCCGAAAATGTCTTGGAAAAGGGCGCTTCAAAGAGGTTTATTCTGCCGACTATGCTCAACAGTCTTATGAAAATAATCGCAAGCACTCGGTCAAGAGATCAAGCGTGACCAAGGAACTAAAGGAAAAGATTCTCCACTATCATAACCAAAAATTTTTGCCTGAAATGATGGTTATGGCTAAAGGGGTTAACGTGGGAATTTCAACCATTTACTATTGGATTCATCATGGAAAATTGGGGTAA
hpp10	ATGAGTCGTGTGCGTGTCCAAATCATGAATCAGTTTCATCGAAAATCCCATGAATACAAGGCTATCAAGCGCTACTGGAAACTCATTCAACAGGATAGCCGTAAACTGAGTGATAAACGTTTTTATCGCCCTACTTTTCGTATGCATTTAACCAATAAAGAGATTTTAAACAAGCTTTTGAGCTATTCAGAAGACTTGAAACACCACTATCAGCTCTATAATAAGGAACCGGAGAAATTTTTCGGACTTATTGAGGACAATCTTAAGCAGGTTCATCCTATTTTTCAGACTGTCTTTAAAACCTTTCTAAAGGACAAAGAGAAAATCGTCAACGCCCTTCAACTACCCTATTCAAACGCCAAATTGGAAGCGACCAATAATCTCATCAAACTTATCAAA…
hpp6	ATGCAAGACAATTATACCACAAAAGCCAAACATTTGACAATCGATAGCCGTCGCTTAATCGAAAGATGGAAAAAAGAAGGGAAATCAAATAGAGAAATTGCCTCTCTGCTTGGAAAAGTTCCTCAAACTATCCACACTGAAATCAAGCGTGGGACAGTCCGACAATGTCTTGGAAAAGGGCGCTTCAAAGAGGTTTATTCTGCCGACTATGCTCAACAGTCTTATGAAAACAATCGCAAGCGCTCGGTCAGGAAATCAAGCGTGACCAAGGAACTAAAGGAAAAGATTCTCCACTATCATAACCAAAAATTTTCGCCTGAAATGATGGTGATGGTTAAAGGGGTTAACGTGGGAATTTCAACCATTTACTATTGGATTCATCATGGAAAATTGGGGTTA…
hpp29	ATGAATGATGAAGCAAGTAAACAACTAACTGATGCACGATTTAAGCGTCTTGTTGGTGTTCAGCGTACCACTTTTGAAGAGATGTTAGCTGTATTAAAAACAGCTTATCAACTTAAACACGCAAAAGGTGGACGAAAACCTAAATTAAGCCTAGAAGACCTTCTTATGGCCACTCTTCAATATGTGTGA
hpp25	ATGTACCAAGATGAAGCTGGTTTCGGTAGAATCAGTAAACTGGGATCTTGTTGGTCTCCAATAGGAGTAGGTCCACATGTCCATAGTCACTATATACGAGAATTTCGCTATTGTTATGGAGCTGTTGATGCCCATACAGGCGAATCATTTTTCTTAATAGCTGGTAGATGTAATACTGAGTGGATGAACGCCTTTTTAGAAGAGCTTTCACAAGCTTATCCATATGATTATTTTTTACTCGTTATAGACAATGCTATATGGCATAAATCAAGTACCTTAAAGATTCCGACTAATATTGGCTTTGCATTTATTCCTCCATACACACCAGAGATGAACCCCATTGAACAAGTGTGGAAAGAGATTCGTAAACGTGGATTTAAGAATAAAGCCTTTCGAACT…
hpp20	ATGCACTTAACCAATAAAGAGATTTTAGACAAGCTTTTGAGCTATTCACAAGACTTGAAACACCACTATCAGCTCTATCAACTCTTGCTGTTTCACTTTCAGAATAAGAAACCGGAGAAATTTTTCGGACTCATTGAGGACAATCTAAAGCAGGTTCATCCTATTTTTCAGACTGTCTTTAAAACCTTCCTCAAAGATAAAGAAAAGATTATCAACGCCCTTCAACTACACTATTCTAATGCCAAACTGGAAGCGACCAATAATCTCATCAAACTTATCAAGCGCAATGCCTTTGGTTTTCGGAACTTTGAAAACTTCAAAAAACGGATTTTCATCGCTCTGAATATCAAAAAAGAAAGGACGAAATTTGTCCTTTCTCGAGCTTAG
hpp13	ATGAACGCCTTTTTAGAAGAGCTTTCACAAGCTTATCCAGATGATTATCTTTTACTCGTTATGGACAATGCTATATGGCATAAATCAAGTACCTTAAAAATTCCGACTAATATTGGCTTTGCATTTATTCCTCCATACACACCAGAGATAAACCCCGTTGAACAAGTGTGGAAAGAGATTCGTAAACGTGGATTTAAGAATAAAGCCTTTCGAACTTTGGAAGATGTCATGAATCAACTTCAAGATATCATACAAGGACTGGAGAAGGAGGTGATAAAGCCCATCGTTAATCGGAGATGGACTAGAATGCTTTTTGAAAGCAGATGA
hpp14	ATGGAACAATTACATTTTATCACAAAATTACTAGACATTAAAGACCCTAATATCCAGATTTTAGACATCATCAATAAGGATACACACAAGGAAATCATCGCCAAACTGGACTACGACGCCCCATCTTGCCCTGAGTGCGGAAATCAATTGAAGAAATATGACTTTCAAAAACCTTCTAAAATTCCTTATCTTGAAACGACTGGTATGCCTACTAGAATTCTCCTTAGAAAGCGTCGATTCAAGTGCTATCACTGTTCAAAAATGATGGTCGCTGAAACTTCTATCGTCAAGAAAAATCACCAAATCCCTCGTATCATCAACCAAAAGATTGCTCAAAAGTTAATTGAAAAGATTTCTATGACTGATATTGCCCATCAGCTTTTCATCTCAACTTCAACT…
hpp24	ATGCACTTAACCAATAAAGAGATTTTAGACAAGCTTTTGAGCTATTCACAAGACTTGAAACACCACTATCAGCTCTATCAACTCTTGCTGTTTCACTTTCAGAATAAGAAACCGGAGAAATTTTTCGGACTCATTGAGGACAATCTAAAGCAGGTTCATCCTATTTTTCAGACTGTCTTTAAAACCTTCCTCAAAGATAAAGAAAAGATTGTCAACGCCCTTCAACTACACTATTCTAATGCCAAACTGGAAGCGACCAATAATCTCATCAAACTTATCAAGCGCAATGCCTTTGGTTTTCGGAACTTTGAAAACTTCAAAAAACGGATTTTCATCGCTCTGAATATCAAAAAAGAAAGGACGAAATTTGTCCTTTCTCGAGCTTAG
hpp2	ATGGCATATTCAATAGATTTTCGTAAAAAAGTTCTCTCTTATTGTGAGCGAACAGGTAGTATAACAGAAGCATCACACGTTTTCCAAATCTCACGTAATACCATTTATGGCTGGTTAAAGCTAAAAGAGAAAACAGGAGAGCTAAACCACCAAGTAAAAGGAACAAAACCAAGAAAAGTTGATAGAGATAGACTTAAAAACTATCTTACTGACAATCCAGACGCTTATTTGACTGAAATAGCTTCTGAATTTGGCTGTCATCCAACTACCATCCACTATGCGCTCAAAGCTATGGGTTACACTCGAAAAAAAGAACCACACCTACTATGA
hpp9	ATGAATGGTGAGTTAATCGCTCCAATGACTTACGAAGAGACGATGACGAGCGACTTTTTTGAAGCTTGGTTTCAGAAGTTTCTCTTACCAACATTAACCACACCATCGGTTATTATTATGGATAATGCAAGATTCCATAGAATGGGTAAGTTAGAACTTTTATGCGAAGAGTTTAGGCATAAACTTTTACCTCTTCCTCCCTACTCACCTGAGTACAATCCTATTGAGAAAACATGGGCTCATATCAAAAAGCACCTCAAAAAGGTATTACCAAGTTGCAATACCTTTTATGAGGCTCTTTTGTCTTGTTCTTGTTTCAATTGA
cpsA'	ATGAGTAGACGTTTTAAAAAATCAGGTTCACAGAAAGTGAAGCGAAGTGTTAATATAGTTTTGTTGACTATTTATTTATTGTTAGTTTGTTTTTTATTGTTCTTAATCTTTAAGTACAATATCCTTGCTTTTAGATATCTTAATCTAGTGGTAACTGCGTTAGTCCTACTAGTTGCCTTGGTAGGGCTACTCTTGATTATCTATAAAAAAGCTGAAAAATTTACTATTTTTCTATTGGTGTTTTCTATCCTTGTCAGCTCAGTGTCGCTCTTTGCAGTACAGCAGTTTGTTGGACTGACCAATCGTTTAAATGCGACTTCTAATTACTCAGAATATTCAATCAGTGTCGCTGTTTTAGCAGATAGTGATATCGAAAATGTTACGCAACTGACGAGTGTG…
hpp16	ATGGAACAATTACATTTTATCACAAAATTACTAGACATTAAAGACCCTAATATCCAGATTTTAGACATCATCAATAAGGATACACACAAGGAAATCATCGCCAAACTGGACTACGACGCCCCATCTTGCCCTGAGTGCGGAAACCAATTGAAGAAATATGACTTTCAAAAACCTTCTAAAATTCCTTATCTTGAAACGACTGGTATACCTACTAGAATTCTCCTTAGAAAGCGTCGATTCAAGTGCTATCACTGTTCAAAAATGATGGTCGCTGAAACTTCTGATGACGTACAGTCATATTTCTTCTCTTTTTATTATATCACAGTTTTAAATCTAGCTTTACTAGATTCACCGCTACTATCTATTTATTCGGAAAAAAGACGAAAAAACCTGAGAATC…
hpp28	ATGGTTTCAGGAGGATTTCGACTAGATTTTCTTCTTGAAACAGCACGTTTAGCTCGCTCGACTTACTATTATCAGTTGAAACAACTGGATGGGGTTGATAAAGATAAAGAGATTAAAACCGAAATTCAGGGCATTGATAATGAACATAAAGGCAACTATGGCTATCGTCGAATCCATTTAGAACTAAGGAATCGTGGTTTTGTGGTCAATCATAAGAAAGTTCAACGGTTGATGAGAATTCTTGGTTTAACGGCTCGAATTCGCCGTAAACGGAAGTATTCTTCCTACCAAGGAGAGATTGGCAAGAAAGCAGAGAATCTCATTCAACGCCAGTTCGAAGCATCGAGGCCAATGGAAAAGTGCTATACAGATGTGACAGAGTTTGCCATTCCAAATAGC…
hpp5	ATGCAAGAACATTATACCCCAAAAGGGAAACATTTGACAATAGATAACCGTCGCTTGATTGAGCGGTGGAAGAATGAAAATAAGTCCAATCGTGAAATTGCAGGCTTGTTAGGAAAGGCGCCTCAAACGATTCATAATGAAGTCAAAAGAGGTACAACTTTACAACAAGTGAGAAAAGGGCTATACAAAAAGGTCTATTCTGCCGATTACGCACAAACTGTTTACCAATTCAATCGAAAACGGTCGGTGAAAAAGTTAATTTTAACAAAGGAAATCAGAGAGAAGATCTTACACTATCATAAGCAAAAATTTTCGCCTGAAATGATGGTTAACAAGAAGCAAGTGAAAGTTGGTATTTCAACCATCTACTACTGGTTTCATAATGGTCATTTAGGATTG…
hpp21	TTGTACTATGATGATTCTACTATGATGATTCTACTAAGTGATTTAGGTCAAGTTCACCTTGTTTGTGGCAAGACAGATATGAGGCAGGGAATAGACTCATTAGCCTATGTAGTTAAAACCCACTTTGAATTGGATCCTTTCTCCGGTCAAGTCTTTCTCTTTTGTGGTGGACGTAAAGACCGCTTTAAAGCCCTTTACTGGGATGGTCAAGGATTTTGGCTACTATATAAACGCTTTGAGAACGGAAAACTGACTTGA
hpp37	ATGGCTTCAGGAGGATTTCAATTAGATTTACTTCTTGAAACAGCACGTTTAGCTCGCTCGACTTACTACTATCAGTTGAAGGGACTAGGTGGGCTTGACAAAGATAAAGATCTTAAAGCTGAAATTCAAGCTATTTTTACTGAGCACAAAGGAAATTATGGCTATCGTAGAGTTACTCTTGAACTAAGAAATCGTGGTTTTGTGGTGAATCATAAGAAAGTTCAACGTCTGATGAAAGTTCTTGGTTTAACAGCTCGAATTCGTCGGAAACGAAAGTATTCCTCCTACCAAGGAGAGATTGGCAAGAAAGCAGAGAATCTCATTCAACGCCAGTTCGAAGCATCGAGACCAATGGAAAAGTGCTATACGGATGTGACAGAGTTTGCCATTCCAGCAAGC…
hpp31	ATGAAATTGAGTTATGAGGATAAAGTTCAGATCTATGAACTAAGAAAGCAAGGATATAGCTTAGAGAAGATTTCAAATAAATTTGAGATAAACAATTCTAATCTTAGGTACATGATTAAATTGATTGATCGTTACGGAATAGAGTTCATCAAAAAAGGGAAAAATCGATACTATTCTCCAGAACTAAAACAAGAAATGATTGATAAAGTTTTACATGAAAACTGGTCTCAAGATAGAGTTTCTCTCAAATATGCTCTCCCAAATCGTGGTATGCTTCCAAATTGGCTGGCGCAATACAAGAAAAACGGGTATACTATTGTTGAGAAAACAAGAGAGAGAGTACCTAAAATGGGACGTAAACGTAAGAAAACTTGGGAAGAAATGACAGAACTAGAGCGA…
hpp27	ATGGAAAAGTGCTACACAGATGTGACAGAATTTGCCATTCCAGCAAGTACTCAAAAGCTTTACTTACCACCAGTTTTAGATGGCTTTAACAGTGAAATTATTGCTTTTAATCTTTCTTGTTCGCCTAATTTAGAACAAGTACAAACAATGTTGGAACAGGCATTCAAAGAGAAGCACTACGAGAATACGATTCTCCATAGTGACCAAGGCTGGCAATATCAACACGATTCTTATCATCGGTTCCTAGAGAGTAAGGGAATTCAAGCATCCATGTCACGTAAGGGTAACAGCCCAGACAATGGTATGATGGAGTCCTTCTTTGGGATTCTGAAATCGGAAATGTTTTACGGTTATGAGAAGTCGTTTCAGTCGTTTAAGCAATTGGAACAAGCTATTGTA…
hpp34	GTGCGAGAATATCGAACTTATGAAGAAATTGCGGCTGATTTTGGTATTCACGAAAGCAACTTTATCCGTCGGAGCCAATGGGTTGAAATAACTCTTGTTCAAAGTGGTTTTACGGTTTCAAGAACTCCTCTCAGTTCTGAGGACACGGTAATGATTGATGCGACGGAAGTAAAAATCAATCGCCCTAAAAAAACAATTAGCGAATGA
hpp35	ATGAACTGCACCCCAAAAGTTAGACAGAAAAAATCTAACTTTTGGGGTGTTTTTATTATGAAATTAACTTATGATGATAAAGTTCAGATCTATGAACTTAGAAAACAAGGATATAGCTTAGAGAAGCTTTCAAATAAATTTGGGATAAATAATTCTAATATTAGGTACATGATTAAATTGATTGATCGTTACGGAATAGAGTTCGTCAAAAAAGGAAAAAATCGTTACTATTCTCCTGATTTAAAACAAGAAATGATTCATAAAGTCTTACATGAAGGCTGGACTAAAGATAGAGTTTCTCTTGAATACGGTCTCCCAAGTCGTACGATACTTCTTAACTGGCTAGCACAATACAGAAAAAACGGGTATACTATTGTTGAGAAAACAAGAGGGAGAGTA…
hpp18	ATGAAATTAAGTTATGATGATAAAGTTCAGATCTATGAACTAAGAAAGCAAGGATATAGCTTAGAGAAGCTTTCAAATAAATTTGGGATAAATAATTCTAATCTTAGGTATATGATTAAATTGATTGATCGTTACGGAATAGAGTTCGGCAAAAAAGGAAAAAATCGTTACTATTCTCCTGATTTAAAACAAGAAATGATTCATAAAGTCTTACATGAAGGCTGGACTAAAGATAGAGTTTCTCTTGAATACGGTCTCCCAAGTCGTACGATACTTCTTAACTGGCTAGCACAATACAGGAAAAACGGGTATACTATTGTTGAGAAACCAAGAGGGAGAGTACCTAAAATGGGACGTAAGCCAAGAACGAGACCTGAAGAGAGGACAGAATTAGAACGT…
hpp36	ATGCCGACATTAGAAATAGCACAAAAAAAACTGGAGTTCGTTAAGAAGGCAGAAGAATATTACAATGCCTTGTGTACAAATATACAGTTGAGCGGAGATAAACTAAAAGTAATTTCCGTTACTTCTGTTAACCCTGGGGAAGGAAAAACAACTACTTCCGTAAATATAGCAAGGTCGTTTGCGCGTGCAGGCTATAAAACTCTTTTGATCGATGGCGATATTCGAAATTCAGTTATGTCAGGATTTTTTAAATCTCGTGAAAAAATTACAGGGCTAACGGAATTTTTATCTGGGACAGCTGATTTATCTCACGGTTTATGTGATACAAATATTGAAAATTTATTTGTAGTTCAATCGGGCACTGTATCACCAAACCCTACAGCCTTGTTACAAAGTAAA…
cpsA	ATGAGTAGACGTTTTAAAAAATCAGGTTCACAGAAAGTGAAGCGAAGTGTTAATATAGTTTTGTTGACTATTTATTTATTGTTAGTTTGTTTTTTATTGTTCTTAATCTTTAAGTACAATATCCTTGCTTTTAGATATCTTAATCTAGTGGTAACTGCGTTAGTCCTACTAGTTGCCTTGGTAGGGCTACTCCTGATTATCTATAAAAAAGCTGAAAAATTTACTATTTTTCTGTTGGTGTTCTCTATCCTTGTCAGCTCTGTGTCGCTCTTTGCAGTACAGCAGTTTGTTGGACTGACCAATCGTTTAAATGCGACTTCTAATTACTCAGAATATTCAATCAGTGTCGCTGTTTTAGCAGATAGTGAGATCGAAAATGTTACGCAACTGACGAGTGTG…
