# Supplementary material for: Identifying genes associated with invasive disease in S. pneumoniae by applying a machine learning approach to whole genome sequence typing data
Source: Sci Rep. 2019 Mar 11;9:4049. doi: 10.1038/s41598-019-40346-7 (PMC6411942; doi:10.1038/s41598-019-40346-7)
Supplement: Supplementary file 5 — SI Table S4 [file 41598_2019_40346_MOESM5_ESM.xlsx]

## Sheet: ST_table
ST	Bacteraemia	Carriage ICE	Carriage UK	Carriage US
9	9	4	1	0
13	4	0	0	2
15	1	0	2	0
30	0	0	6	0
33	0	0	1	1
36	0	10	15	9
37	0	6	0	0
41	0	0	0	1
42	1	16	4	5
43	1	0	0	4
51	0	1	0	0
53	1	0	1	0
58	0	0	4	0
62	4	44	35	42
63	2	0	7	19
65	2	8	30	0
66	6	9	3	2
72	0	0	1	0
73	0	0	1	0
81	64	0	1	6
90	9	9	0	0
97	0	0	2	4
100	7	5	8	2
110	1	1	0	0
113	2	10	1	1
116	0	1	0	0
124	14	9	5	8
138	3	25	11	5
143	0	2	0	0
146	1	0	0	3
156	3	0	0	6
162	6	9	12	4
172	2	0	1	0
176	3	48	22	0
177	0	0	2	0
179	0	1	5	0
180	49	19	9	11
185	2	0	0	0
190	0	3	2	1
191	13	0	5	10
193	0	0	13	0
198	0	1	1	0
199	7	40	45	81
205	1	0	1	0
217	2	0	0	0
218	2	0	0	0
220	1	0	0	0
227	1	0	1	0
235	0	0	2	0
236	8	0	0	7
242	1	0	1	2
271	2	2	0	3
276	1	0	1	1
303	9	0	0	0
304	2	0	0	0
306	5	0	1	0
309	0	0	1	0
310	0	0	1	0
311	7	23	7	0
315	0	1	0	1
320	3	1	0	10
327	0	0	2	0
338	1	0	0	11
342	0	0	0	1
344	0	0	0	2
346	0	0	0	1
376	3	0	0	9
384	1	0	0	0
386	1	3	0	0
392	0	0	8	3
393	0	0	8	9
395	1	4	3	0
398	0	0	3	0
402	0	0	5	0
405	0	0	1	2
408	0	0	0	1
410	0	0	1	0
411	0	0	1	0
414	0	0	3	0
415	0	0	0	1
416	0	0	1	0
422	0	0	2	0
425	1	1	0	6
426	0	0	0	1
432	0	0	7	1
433	10	23	13	16
436	1	4	0	2
438	0	0	10	3
439	2	23	19	13
440	1	24	0	0
442	0	1	0	0
444	0	0	2	0
446	0	1	4	0
447	0	0	0	2
448	2	0	3	9
449	0	0	3	1
452	0	1	4	3
460	2	16	1	18
461	0	0	1	1
469	0	0	2	0
473	0	1	0	5
482	0	0	1	0
485	0	0	0	1
490	1	0	0	0
496	0	0	0	2
498	0	0	0	17
505	0	5	0	0
507	0	8	0	0
547	0	0	0	7
558	0	0	0	42
568	0	0	1	4
570	0	0	0	1
585	0	0	0	3
627	0	0	0	1
629	0	0	0	1
636	1	0	0	0
639	0	1	0	1
649	1	0	0	0
651	2	0	0	0
654	1	0	0	4
656	1	0	0	0
659	0	0	0	5
667	6	21	0	5
673	0	2	4	0
690	0	0	0	3
695	3	0	0	9
698	0	0	9	0
816	0	0	1	7
817	0	0	0	1
819	0	0	3	0
876	0	0	0	1
992	0	1	1	0
995	0	0	0	1
1009	1	0	0	0
1012	0	0	1	0
1054	1	0	0	0
1071	0	1	0	0
1073	0	0	0	1
1092	1	0	0	0
1106	0	0	0	1
1150	0	0	1	0
1175	1	0	0	0
1176	1	0	0	1
1201	0	0	2	0
1262	2	17	7	0
1269	3	0	0	0
1296	1	0	0	0
1337	0	0	0	3
1339	1	0	0	0
1340	0	0	0	1
1360	0	0	0	1
1373	0	0	1	2
1374	1	0	0	0
1379	1	2	0	11
1390	0	0	1	15
1448	0	0	0	1
1451	0	0	0	1
1461	1	0	0	0
1497	0	0	1	0
1504	1	0	0	0
1518	0	0	0	1
1536	1	0	0	1
1538	0	0	0	1
1540	1	0	0	0
1589	1	0	0	0
1595	1	0	0	0
1600	0	0	1	0
1605	1	0	0	0
1635	0	7	17	0
1656	1	0	0	0
1673	0	0	0	1
1692	0	5	25	1
1714	0	1	7	0
1716	0	2	0	0
1756	0	0	0	1
1766	0	0	3	0
1797	0	0	1	1
1801	0	4	0	0
1826	1	0	0	0
1827	0	0	0	1
1839	0	0	0	7
1840	0	0	0	1
1847	0	0	0	5
1862	0	0	2	0
1876	0	0	1	7
1877	0	2	5	0
1884	0	0	2	0
1901	0	0	0	2
1902	0	0	0	1
1903	0	0	0	1
1908	0	0	0	1
1909	0	0	0	1
1913	0	0	0	3
1914	0	0	0	3
1915	0	0	0	3
1921	0	0	0	1
1922	0	0	0	1
1923	0	0	0	1
1924	0	0	0	1
1925	0	0	0	4
1927	0	0	0	1
1928	0	0	0	1
1930	0	0	0	1
1932	0	0	0	1
1935	0	0	0	1
1936	1	0	0	2
1938	0	0	0	1
1939	0	0	0	1
1940	0	0	0	1
1941	0	0	0	1
1943	0	0	0	1
1944	0	0	0	1
1945	0	0	0	1
1947	0	0	0	1
1953	0	0	0	1
1954	0	0	0	1
1967	3	2	0	0
2011	0	0	0	1
2042	0	0	1	0
2220	0	0	2	0
2221	4	38	0	0
2268	1	0	0	0
2269	1	0	0	0
2306	0	2	0	0
2340	0	3	0	0
2344	0	0	0	1
2346	2	0	0	0
2355	0	0	0	1
2372	0	1	0	0
2404	0	2	0	0
2457	0	0	1	0
2476	1	0	0	0
2496	0	0	2	0
2541	1	0	0	0
2543	1	0	0	0
2584	1	0	0	0
2631	0	0	1	0
2705	1	0	0	1
3014	1	24	0	0
3016	0	1	0	0
3017	3	2	0	0
3039	1	0	0	0
3060	1	0	0	0
3240	0	0	1	0
3275	0	0	0	1
3276	0	0	0	1
3277	0	0	0	1
3280	0	0	0	5
3284	0	0	0	1
3288	0	0	0	2
3290	0	0	0	1
3292	0	0	0	1
3411	0	0	1	0
3437	1	0	0	0
3460	0	0	1	0
3632	0	0	0	1
3676	1	0	0	0
3734	0	0	1	0
3916	0	0	1	0
3981	0	10	0	0
4018	0	0	1	0
4019	0	0	1	0
4020	0	0	1	0
4021	0	0	1	0
4026	1	0	0	0
4150	1	0	0	0
4176	1	0	0	0
4321	0	0	1	0
4325	0	0	1	0
4346	0	8	0	0
4423	0	0	1	0
4424	0	0	1	0
4464	1	0	0	0
4581	0	0	1	0
4696	0	0	1	0
4697	0	0	1	0
5183	1	0	0	0
6187	0	0	1	0
6188	0	0	1	0
6189	0	0	1	0
6190	0	0	1	0
6214	0	0	0	1
6215	1	0	0	0
6216	2	0	0	0
6217	1	0	0	0
6973	1	0	0	0
7004	0	0	1	0
7251	1	0	0	0
8027	0	0	2	0
8028	0	0	1	0
8029	0	0	1	0
8030	0	0	1	0
8060	0	0	1	0
8119	1	0	0	0
8487	1	0	0	0
8604	0	0	1	0
8709	0	0	1	0
8710	0	0	1	0
8711	0	0	1	0
8712	0	0	1	0
8917	0	0	1	0
9137	0	0	1	0
9165	0	8	0	0
9458	1	3	0	0
9685	0	0	1	0
9828	1	2	0	0
10036	0	0	0	1
10268	1	0	0	0
10277	1	0	0	0
10323	0	0	0	1
10324	0	0	0	1
10325	0	0	0	1
10358	0	3	0	0
10360	2	15	0	0
10393	0	2	0	0
10416	0	0	0	1
10505	0	0	0	1
12986	0	1	0	0
13127	0	1	0	0
13128	0	1	0	0
13129	0	1	0	0
13131	1	0	0	0
13132	0	1	0	0
13133	0	1	0	0
Total	372	621	519	619

## Sheet: ST_shared
	Invasive	Iceland	UK	US
Invasive		0.31	0.27	0.33
Iceland	0.47		0.4	0.34
UK	0.24	0.24		0.3
US	0.26	0.18	0.26
each cell shows % of ST represented in the pair of datasets
