# Supplementary material for: Identifying genes associated with invasive disease in S. pneumoniae by applying a machine learning approach to whole genome sequence typing data
Source: Sci Rep. 2019 Mar 11;9:4049. doi: 10.1038/s41598-019-40346-7 (PMC6411942; doi:10.1038/s41598-019-40346-7)
Supplement: Supplementary file 6 — SI Table S5 [file 41598_2019_40346_MOESM6_ESM.xlsx]

## Sheet: Sheet1
OOMFOOPC_01370	infA
OOMFOOPC_01367	rplO
OOMFOOPC_00674	rpsU
OOMFOOPC_01364	rplR
OOMFOOPC_01356	rpmC
OOMFOOPC_00330	rpmB
OOMFOOPC_00661	ptsH
OOMFOOPC_01358	rplN
OOMFOOPC_00429	hpc1
OOMFOOPC_01683	rpmI
OOMFOOPC_01829	hpc2
OOMFOOPC_00732	rpmF
OOMFOOPC_00038	hpc3
OOMFOOPC_00225	adhR
OOMFOOPC_00872	atpE
OOMFOOPC_01708	hpc4
OOMFOOPC_00120	manP
BJCIJIHO_02290	hpc4
BJCIJIHO_02289	hpc5
KOHPIALP_00460	sglA2
KOHPIALP_00459	sglA1
KOHPIALP_00457	sglD
EMJDLMFJ_00770	hpc6
ANIFPBKF_01450	hhaIM
EMJDLMFJ_00114	hpc7
EMJDLMFJ_00100	hpc8
EMJDLMFJ_00107	hpc9
EMJDLMFJ_00115	hpc10
EMJDLMFJ_00117	hpc11
EGOOJDBD_02139	hpc12
KOHPIALP_01214	hpc13
EMJDLMFJ_00092	slbT
EMJDLMFJ_00769	hpc14
KOHPIALP_01464	hpc15
EMJDLMFJ_00108	hpc16
EMJDLMFJ_00113	hpc17
EKCEANIA_00098	lacG_2
EKCEANIA_00096	hpc18
EKCEANIA_00103	acpP_1
EMJDLMFJ_00111	hpc19
EKCEANIA_00110	ndk_2
EKCEANIA_00107	pphA_1
EKCEANIA_01546	ilvE_1
